# Supplementary material for: Gut bacteria-derived 5-hydroxyindole is a potent stimulant of intestinal motility via its action on L-type calcium channels
Source: PLoS Biol. 2021 Jan 22;19(1):e3001070. doi: 10.1371/journal.pbio.3001070 (PMC7857600; doi:10.1371/journal.pbio.3001070)
Supplement: S1 Data — (XLSX) [file pbio.3001070.s006.xlsx]

## Sheet: Fig_1A_lower panel
High Converters
Time (hrs)	5-HTP (µM)								5-HI (µM)
0	92.848	103.908	110.782	99.7104	101.404	98.6856	120.104	104.72	0	0	0	0	0	0	0	0
6	3.9856	65.286	77.5392	39.6524	24.0296	99.988	84.246	3.1204	86.4712	36.729	24.5011	53.0653	77.1809	8.6063	21.1483	77.76
24	0	6.0572	10.0684	10.6872	7.0312	14.2316	3.0172	0	101.125	94.0309	101.172	107.534	98.3062	87.2026	76.5487	83.9805
Intermediate Converters
Time (hrs)	5-HTP (µM)				5-HI (µM)
0	95.7932	111.656	136.454	115.11	0	0	0	0
6	90.7296	80.8176	109.168	106.1	0	21.9697	2.5691	0
24	68.7284	36.7808	84.3724	106.696	39.3915	55.2513	14.4011	26.0031
Non-Converters
Time (hrs)	5-HTP (µM)						5-HI (µM)
0	123.628	120.601	114.868	104.459	78.5648	103.503	0	0	0	0	0	0
24	106.239	106.369	99.3752	20.7896	78.5828	94.8016	0	0	0	0	0	0

## Sheet: Fig 1B
	Day0	Day1	Day3	Day8
	5.4667	5.304	8.0835	13.2593
	1.1269	0	1.628	7.8019
	0.3538	0.1083	0.1069	0.7735
	0.0305	0.0179	0.0956	0.132
	0.1383	0.2601	0.2456	0
	1.5039	0	0	2.0387
Average	1.43668	0.948383	1.69327	4.0009
