# Supplementary material for: Gut bacteria-derived 5-hydroxyindole is a potent stimulant of intestinal motility via its action on L-type calcium channels
Source: PLoS Biol. 2021 Jan 22;19(1):e3001070. doi: 10.1371/journal.pbio.3001070 (PMC7857600; doi:10.1371/journal.pbio.3001070)
Supplement: S2 Data — (XLSX) [file pbio.3001070.s007.xlsx]

## Sheet: Fig_2C
Time (min)	0 mM 5-HTP												2 mM 5-HTP												3 mM 5-HTP												4 mM 5-HTP												6 mM 5-HTP
0	-0.0075469	-0.0075469	-0.0075469	-0.00372173	-0.00372173	-0.00372173	-0.00309818	-0.00309818	-0.00309818	-0.00648851	-0.00648851	-0.00648851	-0.0075469	-0.0075469	-0.0075469	-0.00372173	-0.00372173	-0.00372173	-0.00309818	-0.00309818	-0.00309818	-0.00648851	-0.00648851	-0.00648851	-0.0075469	-0.0075469	-0.0075469	-0.00372173	-0.00372173	-0.00372173	-0.00309818	-0.00309818	-0.00309818	-0.00648851	-0.00648851	-0.00648851	-0.0075469	-0.0075469	-0.0075469	-0.00372173	-0.00372173	-0.00372173	-0.00309818	-0.00309818	-0.00309818	-0.00648851	-0.00648851	-0.00648851	-0.0075469
1	-0.0075469	-0.0075469	-0.0075469	-0.00372173	-0.00372173	-0.00372173	-0.00309818	-0.00309818	-0.00309818	-0.00648851	-0.00648851	-0.00648851	0.0063857	0.0013193	-0.0024805	0.00134772	0.00078444	0.00078444	0.00294762	-0.00067986	0.0005293	-0.00648851	-0.00824635	-0.00824635	0.000686	0.000686	-0.0031138	0.0036008	0.00472735	0.00191099	0.00415678	-0.00309818	-7.5283e-05	0.00171474	-4.3102e-05	-0.0111761	0.0051191	0.0032192	0.0013193	0.00754371	0.00134772	-0.0003421	0.00415678	0.0005293	0.00536593	-0.00473067	-0.00180094	0.00171474	0.0146186
2	-0.0075469	-0.0075469	-0.0075469	-0.00372173	-0.00372173	-0.00372173	-0.00309818	-0.00309818	-0.00309818	-0.00648851	-0.00648851	-0.00648851	0.0127187	0.0108188	0.0044858	0.00529062	0.00810698	0.00979679	0.00476136	0.00536593	0.00415678	-0.00121499	-0.00414473	-0.00062905	0.0177851	0.0114521	0.0063857	0.0120499	0.0131764	0.014303	0.0114117	0.0126209	0.00717967	0.0157774	0.00523042	-0.00531662	0.0222182	0.0184184	0.0108188	0.0120499	0.0154295	0.0131764	0.0174575	0.00959799	0.0162484	0.00698825	0.00112879	0.0140196	0.0285512
3	-0.0075469	-0.0075469	-0.0075469	-0.00372173	-0.00372173	-0.00372173	-0.00309818	-0.00309818	-0.00309818	-0.00648851	-0.00648851	-0.00648851	0.0177851	0.0120854	0.0089189	0.0126132	0.014303	0.0165561	0.0150392	0.0144346	0.01383	0.00933204	-0.00121499	0.00171474	0.0184184	0.0177851	0.0120854	0.0137397	0.0176826	0.022752	0.0271308	0.0228987	0.0156438	0.0187072	0.00816015	0.00230068	0.0241181	0.032351	0.0120854	0.0238786	0.0250051	0.0283848	0.0307583	0.0271308	0.0235033	0.00816015	0.00991799	0.0128477	0.0494501
4	-0.0075469	-0.0075469	-0.0075469	-0.00372173	-0.00372173	-0.00372173	-0.00309818	-0.00309818	-0.00309818	-0.00648851	-0.00648851	-0.00648851	0.0241181	0.0298178	0.0184184	0.0210622	0.022752	0.0210622	0.0144346	0.0126209	0.0265262	0.00581636	0.00054284	0.00991799	0.0412172	0.0361508	0.0215849	0.0306379	0.0278215	0.0272582	0.0289445	0.0289445	0.0222942	0.0187072	0.0151915	0.0075742	0.0475502	0.0405839	0.0222182	0.0272582	0.0328909	0.028948	0.0343858	0.0386178	0.0386178	0.0192931	0.0116758	0.0257385	0.0627494
5	-0.0075469	-0.0075469	-0.0075469	-0.00372173	-0.00372173	-0.00372173	-0.00309818	-0.00309818	-0.00309818	-0.00648851	-0.00648851	-0.00648851	0.0336176	0.0355175	0.0234848	0.0216255	0.0261317	0.0272582	0.0265262	0.0343858	0.0162484	0.0140196	0.00933204	0.0134337	0.0437504	0.038684	0.0272846	0.035144	0.0345808	0.0300746	0.02834	0.0422453	0.0180621	0.0269104	0.0198791	0.0140196	0.0494501	0.0583163	0.0348842	0.0430298	0.0373971	0.035144	0.02834	0.0458728	0.0428499	0.0239807	0.0216369	0.0327699	0.0760487
6	-0.0075469	-0.0075469	-0.0075469	-0.00372173	-0.00372173	-0.00372173	-0.00309818	-0.00309818	-0.00309818	-0.00648851	-0.00648851	-0.00648851	0.0336176	0.0462836	0.0342509	0.0244419	0.0278215	0.0317644	0.0180621	0.0307583	0.032572	0.0163634	0.0105039	0.0128477	0.0437504	0.0589496	0.0456503	0.0306379	0.0334542	0.0424666	0.0476865	0.051314	0.0289445	0.0339418	0.0263245	0.0175353	0.0532499	0.0741488	0.0424838	0.0458462	0.0430298	0.0368338	0.0597781	0.058569	0.0543369	0.0280823	0.0263245	0.0304261	0.0817484
7	-0.0075469	-0.0075469	-0.0075469	-0.00372173	-0.00372173	-0.00372173	-0.00309818	-0.00309818	-0.00309818	-0.00648851	-0.00648851	-0.00648851	0.038684	0.0393173	0.0412172	0.0306379	0.0373971	0.0328909	0.0289445	0.0337812	0.0355949	0.0304261	0.0134337	0.020465	0.0507167	0.0545165	0.0570497	0.0402135	0.0424666	0.0452829	0.0488957	0.0501048	0.032572	0.0351137	0.0292542	0.0198791	0.0747821	0.0874481	0.0500834	0.0526054	0.0582382	0.0497891	0.0615918	0.0670331	0.0537323	0.0327699	0.0362856	0.0497623	0.095681
8	-0.0075469	-0.0075469	-0.0075469	-0.00372173	-0.00372173	-0.00372173	-0.00309818	-0.00309818	-0.00309818	-0.00648851	-0.00648851	-0.00648851	0.0494501	0.0570497	0.0418505	0.0357073	0.0435931	0.0396502	0.0331766	0.0404316	0.0428499	0.0233947	0.0175353	0.0233947	0.057683	0.0709823	0.0633827	0.0503524	0.047536	0.0452829	0.0495003	0.0543369	0.0531277	0.042731	0.0339418	0.0274964	0.0697157	0.0963143	0.0627494	0.0644342	0.053732	0.0480993	0.0579644	0.0785201	0.0767063	0.0474186	0.0444888	0.0485905	0.0906146
[truncated: 38 more columns]

## Sheet: Fig_2D
Time (min)	0 mM Trp									0.02 mM Trp								0.06 mM Trp									0.18 mM Trp									0.54 mM Trp									1.62 mM Trp
0	-0.0109487	-0.0109487	-0.0109487	-0.0109487	-0.0109487	-0.0109487	-0.0101427	-0.0101427	-0.0101427	-0.0109487	-0.0109487	-0.0109487	-0.0109487	-0.0109487	-0.0109487	-0.0101427	-0.0101427	-0.0109487	-0.0109487	-0.0109487	-0.0109487	-0.0109487	-0.0109487	-0.0101427	-0.0101427	-0.0101427	-0.0109487	-0.0109487	-0.0109487	-0.0109487	-0.0109487	-0.0109487	-0.0101427	-0.0101427	-0.0101427	-0.0109487	-0.0109487	-0.0109487	-0.0109487	-0.0109487	-0.0109487	-0.0101427	-0.0101427	-0.0101427	-0.0109487	-0.0109487	-0.0109487	-0.0109487	-0.0109487
0.5	-0.0109487	-0.0109487	-0.0109487	-0.0109487	-0.0109487	-0.0109487	-0.0101427	-0.0101427	-0.0101427	-0.0100301	-0.0109487	-0.0127858	-0.0109487	-0.00727443	-0.00451874	-0.00609514	-0.00407137	-0.00911155	-0.0109487	-0.00819299	-0.0100301	-0.0100301	-0.00727443	-0.00811891	-0.0091308	-0.00811891	-0.00727443	-0.0100301	-0.0100301	-0.00727443	-0.00911155	-0.0109487	-0.00508326	-0.00811891	-0.0101427	-0.00727443	-0.00635586	-0.0137044	-0.00727443	-0.0127858	-0.00819299	-0.00811891	-0.00811891	0.00807126	-0.00268161	-0.00360018	-0.00176305	-0.00635586	-0.00360018
1	-0.0109487	-0.0109487	-0.0109487	-0.0109487	-0.0109487	-0.0109487	-0.0101427	-0.0101427	-0.0101427	-0.0109487	-0.00911155	-0.0137044	-0.0100301	-0.0100301	-0.00911155	-0.00811891	-0.0101427	-0.00911155	-0.00727443	-0.0100301	-0.00911155	-0.00911155	-0.0054373	-0.00609514	-0.0101427	-0.0101427	-0.00360018	-0.00819299	-0.0054373	-0.0054373	-0.00727443	-0.0109487	-0.00508326	-0.0020476	-0.00811891	7.4074e-05	-0.00268161	-0.00268161	-0.00360018	-0.0100301	-0.00084449	-0.0020476	-0.0020476	0.00098806	0.00558545	-0.00084449	0.0019112	0.00282976	0.00374832
1.5	-0.0109487	-0.0109487	-0.0109487	-0.0109487	-0.0109487	-0.0109487	-0.0101427	-0.0101427	-0.0101427	-0.00911155	-0.00911155	-0.0137044	-0.00911155	-0.00911155	-0.0100301	-0.00407137	-0.0091308	-0.00727443	-0.00911155	-0.00635586	-0.00911155	-0.00911155	-0.00451874	-0.00710703	-0.00710703	-0.0091308	7.4074e-05	-0.0054373	-0.00360018	-0.00451874	-0.00451874	-0.0054373	0.00098806	0.010095	-0.00407137	0.00374832	0.0101783	-0.00360018	7.4074e-05	-0.00451874	0.0019112	0.00402371	-0.00305949	0.00199994	0.0110968	0.00650401	0.00374832	0.00466689	0.00558545
2	-0.0109487	-0.0109487	-0.0109487	-0.0109487	-0.0109487	-0.0109487	-0.0101427	-0.0101427	-0.0101427	-0.00819299	-0.00819299	-0.0118672	-0.00911155	-0.00819299	-0.00911155	-0.00609514	-0.00811891	-0.0054373	-0.00727443	-0.00635586	-0.00727443	-0.00727443	-0.00819299	-0.00710703	-0.00811891	-0.00811891	0.00558545	-0.00360018	7.4074e-05	-0.00176305	-0.00084449	-0.00451874	-0.0020476	0.0131307	-0.00103571	0.00834114	0.00650401	0.00099264	0.0019112	-0.00268161	0.00742257	0.00301183	0.0202139	0.00908314	0.0156896	0.0101783	0.0110968	0.00834114	0.00834114
2.5	-0.0109487	-0.0109487	-0.0109487	-0.0109487	-0.0109487	-0.0109487	-0.0101427	-0.0101427	-0.0101427	-0.00635586	-0.00635586	-0.0109487	-0.00635586	-0.00635586	-0.00727443	-0.00407137	-0.00811891	-0.00084449	-0.00635586	-0.00635586	-0.0054373	-0.0054373	-0.00176305	0.00301183	-0.0091308	0.00301183	0.00466689	0.00099264	0.0019112	0.00099264	0.00466689	0.00374832	0.00199994	-0.00103571	0.00098806	0.0120154	0.0110968	0.00558545	0.00834114	0.0019112	0.00834114	0.00807126	0.0131307	0.0111069	0.0193639	0.0129339	0.0147711	0.0120154	0.0147711
3	-0.0109487	-0.0109487	-0.0109487	-0.0109487	-0.0109487	-0.0109487	-0.0101427	-0.0101427	-0.0101427	-0.0054373	-0.00819299	-0.00819299	-0.0054373	-0.00635586	-0.00911155	-0.00609514	-0.00710703	-0.00084449	-0.00360018	-0.00635586	-0.00451874	-0.00084449	0.0019112	-0.00508326	-0.00103571	-0.00305949	0.00834114	0.00374832	0.00558545	0.00282976	0.00466689	0.00374832	0.00301183	0.0050356	0.00301183	0.0202825	0.0138525	0.00466689	0.0147711	0.00558545	0.0120154	0.0171782	0.00908314	0.0141426	0.0257938	0.0193639	0.0138525	0.0202825	0.0156896
[truncated: 22 more columns]
