# Supplementary material for: Gut bacteria-derived 5-hydroxyindole is a potent stimulant of intestinal motility via its action on L-type calcium channels
Source: PLoS Biol. 2021 Jan 22;19(1):e3001070. doi: 10.1371/journal.pbio.3001070 (PMC7857600; doi:10.1371/journal.pbio.3001070)
Supplement: S3 Data — (XLSX) [file pbio.3001070.s008.xlsx]

## Sheet: Fig_4A
	5HI (h)										Vehicle (h)
Before treatment	10	21.5	11	15.5	11.5	11.5	9.5	8	25	24.5	19	25	15	15	25	25
After treatment	10	11.5	7	10	11	11.5	11.5	7.5	19	25	12	25	15	13	25	24.5
		RM 2-way ANOVA followed by Fisher's LSD

## Sheet: Fig_4B
Defecation frequency (# of pellets in 24 h, after treatment)	5-HI	CTRL
	21	15		unpaired t-test
	17	15
	18	0
	19	4
	9	19
	16	14
	20
	17
	23

## Sheet: Fig_4C
Body weight increase
5HI (%)	Vehicle (%)		Unpaired t test
111.002	113.889
136.364	117.514
113.801	117.273
112.987	110.024
111.215	109.585
116.262	111.084
106.502
110.698
110.435
110.88
