# Supplementary material for: Gut bacteria-derived 5-hydroxyindole is a potent stimulant of intestinal motility via its action on L-type calcium channels
Source: PLoS Biol. 2021 Jan 22;19(1):e3001070. doi: 10.1371/journal.pbio.3001070 (PMC7857600; doi:10.1371/journal.pbio.3001070)
Supplement: S1 Table — Contains Table A (Tryptophanase encoding orthologues of E. coli BW25113, Fusobacterium nucleatum ATCC 51191, and B. thetaiotamicron VPI-5482), Table B (16S rRNA microbial profiling), Table C (Supporting data for PCA and RDA analyses), Table D (Pearson R correlations between 5-HI levels and tnaA-encoding bacteria), Table E (Constituents of Liquid Amies + 20% Glycerol medium), Table F (Constituents of Enriched Beef Broth medium), Table G (Bacterial strains), Table H (Primers), Table I (Plasmids), and Table J (Microbiota statistical analysis using Wilcoxon rank sum test for all the taxa and each group (unadjusted and adjusted p-values). (XLSX) [file pbio.3001070.s015.xlsx]

## Sheet: Table A
Tryptophanase encoding orthologues of E.coli BW25113, Fusobacterium nucleatum ATCC 51191 and B. thetaiotamicron VPI-5482
query	subject	percentage identity	length	query covers	mismatch	gapopen	qstart	qend	sstart	send	evalue	bitscore	stitle	tax_genus	tax_species
AAO76599.1	HMPREF9450_00448	38.512	457	98	269	6	7	458	15	464	1.65e-98	308	HMPREF9450_00448 hypothetical protein [Alistipes indistinctus YIT 12060]	Alistipes indistinctus YIT 12060	Alistipes indistinctus
AAO76599.1	ALIPUT_00373	81.619	457	99	84	0	1	457	1	457	0	813	ALIPUT_00373 Beta-eliminating lyase [Alistipes putredinis DSM 17216]	Alistipes putredinis DSM 17216	Alistipes putredinis
AAO76599.1	AL1_23350	68.341	458	99	144	1	1	457	2	459	0	667	AL1_23350 tyrosine phenol-lyase [Alistipes shahii WAL 8301]	Alistipes shahii WAL 8301	Alistipes shahii
AAO76599.1	ANHYDRO_01784	35.316	538	99	260	12	1	455	6	538	1.15e-86	280	ANHYDRO_01784 Beta-eliminating lyase [Anaerococcus hydrogenalis DSM 7454]	Anaerococcus hydrogenalis DSM 7454	Anaerococcus hydrogenalis
AAO76599.1	ANACOL_00002	49.234	457	98	226	5	6	457	8	463	6.53e-157	457	ANACOL_00002 Beta-eliminating lyase [Anaerotruncus colihominis DSM 17241]	Anaerotruncus colihominis DSM 17241	Anaerotruncus colihominis
AAO76599.1	ANACOL_03442	34.542	524	96	260	12	14	455	38	560	7.57e-83	270	ANACOL_03442 Beta-eliminating lyase [Anaerotruncus colihominis DSM 17241]	Anaerotruncus colihominis DSM 17241	Anaerotruncus colihominis
AAO76599.1	BACCELL_05154	91.228	456	99	40	0	1	456	1	456	0	885	BACCELL_05154 Beta-eliminating lyase [Bacteroides cellulosilyticus DSM 14838]	Bacteroides cellulosilyticus DSM 14838	Bacteroides cellulosilyticus
AAO76599.1	HMPREF9445_00315	91.466	457	99	39	0	1	457	1	457	0	886	HMPREF9445_00315 Beta-eliminating lyase [Bacteroides clarus YIT 12056]	Bacteroides clarus YIT 12056	Bacteroides clarus
AAO76599.1	HMPREF1016_00209	91.028	457	99	41	0	1	457	1	457	0	887	HMPREF1016_00209 beta-eliminating lyase [Bacteroides eggerthii 1_2_48FAA]	Bacteroides eggerthii 1_2_48FAA	Bacteroides eggerthii
AAO76599.1	BACEGG_02059	91.028	457	99	41	0	1	457	1	457	0	887	BACEGG_02059 Beta-eliminating lyase [Bacteroides eggerthii DSM 20697]	Bacteroides eggerthii DSM 20697	Bacteroides eggerthii
AAO76599.1	BACINT_02895	91.228	456	99	40	0	1	456	1	456	0	885	BACINT_02895 hypothetical protein [Bacteroides intestinalis DSM 17393]	Bacteroides intestinalis DSM 17393	Bacteroides intestinalis
AAO76599.1	HMPREF9447_03731	90.57	456	99	43	0	1	456	1	456	0	885	HMPREF9447_03731 hypothetical protein [Bacteroides oleiciplenus YIT 12058]	Bacteroides oleiciplenus YIT 12058	Bacteroides oleiciplenus
AAO76599.1	HMPREF1532_02798	91.685	457	99	38	0	1	457	1	457	0	887	HMPREF1532_02798 hypothetical protein [Bacteroides salyersiae WAL 10018 = DSM 18765 = JCM 12988]	Bacteroides salyersiae WAL 10018 = DSM 18765 = JCM 12988	Bacteroides salyersiae
AAO76599.1	BSIG_4784	99.564	459	100	2	0	1	459	1	459	0	953	BSIG_4784 hypothetical protein [Bacteroides sp. 1_1_6]	Bacteroides sp. 1_1_6	Bacteroides sp.
AAO76599.1	BACSTE_01768	91.028	457	99	41	0	1	457	1	457	0	887	BACSTE_01768 Beta-eliminating lyase [Bacteroides stercoris ATCC 43183]	Bacteroides stercoris ATCC 43183	Bacteroides stercoris
AAO76599.1	BACUNI_01438	91.028	457	99	41	0	1	457	1	457	0	884	BACUNI_01438 Beta-eliminating lyase [Bacteroides uniformis ATCC 8492]	Bacteroides uniformis ATCC 8492	Bacteroides uniformis
AAO76599.1	BXY_45090	93.654	457	99	29	0	1	457	1	457	0	904	BXY_45090 tyrosine phenol-lyase [Bacteroides xylanisolvens XB1A]	Bacteroides xylanisolvens XB1A	Bacteroides xylanisolvens
AAO76599.1	CW3_3332	93.435	457	99	30	0	1	457	1	457	0	903	CW3_3332 beta-eliminating lyase [Bacteroides xylanisolvens SD CC 1b]	Bacteroides xylanisolvens SD CC 1b	Bacteroides xylanisolvens
AAO76599.1	CW1_3908	93.435	457	99	30	0	1	457	1	457	0	903	CW1_3908 beta-eliminating lyase [Bacteroides xylanisolvens SD CC 2a]	Bacteroides xylanisolvens SD CC 2a	Bacteroides xylanisolvens
AAO76599.1	HMPREF9428_02861	46.272	456	99	242	3	1	455	1	454	6.3e-145	426	HMPREF9428_02861 tyrosine phenol-lyase [Citrobacter freundii 4_7_47CFAA]	Citrobacter freundii 4_7_47CFAA	Citrobacter freundii
AAO76599.1	CSAG_03217	46.491	456	99	241	3	1	455	1	454	1.2e-145	428	CSAG_03217 tyrosine phenol-lyase [Citrobacter sp. 30_2]	Citrobacter sp. 30_2	Citrobacter sp.
AAO76599.1	CIT292_09239	46.491	456	99	241	3	1	455	1	454	5.87e-146	429	CIT292_09239 tyrosine phenol-lyase [Citrobacter youngae ATCC 29220]	Citrobacter youngae ATCC 29220	Citrobacter youngae
AAO76599.1	CBFG_04302	49.889	451	98	223	3	7	455	7	456	1.36e-153	448	CBFG_04302 tyrosine phenol-lyase [Clostridiales bacterium 1_7_47FAA]	Clostridiales bacterium 1_7_47FAA	Clostridiales bacterium
AAO76599.1	EDWATA_03257	44.516	465	98	242	5	7	457	9	471	1.42e-130	390	EDWATA_03257 tryptophan 2,3-dioxygenase [Edwardsiella tarda ATCC 23685]	Edwardsiella tarda ATCC 23685	Edwardsiella tarda
AAO76599.1	HMPREF9551_04386	43.871	465	98	245	5	7	457	9	471	4.62e-130	389	HMPREF9551_04386 tryptophan 2,3-dioxygenase [Escherichia coli MS 196-1]	Escherichia coli MS 196-1	Escherichia coli
AAO76599.1	ECSE_3994	43.871	465	98	245	5	7	457	9	471	4.62e-130	389	ECSE_3994 tryptophanase [Escherichia coli SE11]	Escherichia coli SE11	Escherichia coli
AAO76599.1	HMPREF0986_04591	43.871	465	98	245	5	7	457	9	471	4.62e-130	389	HMPREF0986_04591 tryptophanase [Escherichia coli 4_1_47FAA]	Escherichia coli 4_1_47FAA	Escherichia coli
AAO76599.1	FGAG_01103	33.205	521	96	263	12	17	455	21	538	6.19e-78	257	FGAG_01103 Beta-eliminating lyase [Fusobacterium gonidiaformans ATCC 25563]	Fusobacterium gonidiaformans ATCC 25563	Fusobacterium gonidiaformans
AAO76599.1	FSBG_00049	33.013	521	96	264	12	17	455	21	538	2.14e-77	255	FSBG_00049 Beta-eliminating lyase [Fusobacterium gonidiaformans 3-1-5R]	Fusobacterium gonidiaformans 3-1-5R	Fusobacterium gonidiaformans
AAO76599.1	FUAG_00789	48.879	446	97	226	2	7	451	9	453	1.88e-151	443	FUAG_00789 tyrosine phenol-lyase [Fusobacterium ulcerans ATCC 49185]	Fusobacterium ulcerans ATCC 49185	Fusobacterium ulcerans
AAO76599.1	HMPREF0402_00387	48.879	446	97	226	2	7	451	9	453	3.11e-151	442	HMPREF0402_00387 tyrosine phenol-lyase [Fusobacterium ulcerans 12-1B]	Fusobacterium ulcerans 12-1B	Fusobacterium ulcerans
AAO76599.1	HMPREF0402_02024	48.655	446	97	227	2	7	451	9	453	4.64e-153	447	HMPREF0402_02024 tyrosine phenol-lyase [Fusobacterium ulcerans 12-1B]	Fusobacterium ulcerans 12-1B	Fusobacterium ulcerans
AAO76599.1	FUAG_01644	49.327	446	97	224	2	7	451	9	453	1.05e-154	451	FUAG_01644 tyrosine phenol-lyase [Fusobacterium ulcerans ATCC 49185]	Fusobacterium ulcerans ATCC 49185	Fusobacterium ulcerans
AAO76599.1	FVAG_00624	48.879	446	97	226	2	7	451	9	453	2.18e-152	445	FVAG_00624 tyrosine phenol-lyase [Fusobacterium varium ATCC 27725]	Fusobacterium varium ATCC 27725	Fusobacterium varium
AAO76599.1	FVAG_01345	51.441	451	98	216	2	7	454	8	458	2.79e-157	457	FVAG_01345 Beta-eliminating lyase [Fusobacterium varium ATCC 27725]	Fusobacterium varium ATCC 27725	Fusobacterium varium
AAO76599.1	HMPREF0995_04952	35.094	530	97	251	15	13	455	23	546	3.15e-80	263	HMPREF0995_04952 hypothetical protein [Lachnospiraceae bacterium 7_1_58FAA]	Lachnospiraceae bacterium 7_1_58FAA	Lachnospiraceae bacterium
AAO76599.1	HMPREF9449_00055	73.246	456	99	121	1	1	455	1	456	0	702	HMPREF9449_00055 hypothetical protein [Odoribacter laneus YIT 12061]	Odoribacter laneus YIT 12061	Odoribacter laneus
AAO76599.1	OFAG_01703	37.416	449	98	277	4	7	454	17	462	9.58e-97	303	OFAG_01703 hypothetical protein [Oxalobacter formigenes HOxBLS]	Oxalobacter formigenes HOxBLS	Oxalobacter formigenes
AAO76599.1	OFBG_01741	37.528	453	98	279	4	7	458	17	466	5.02e-99	310	OFBG_01741 Beta-eliminating lyase [Oxalobacter formigenes OXCC13]	Oxalobacter formigenes OXCC13	Oxalobacter formigenes
AAO76599.1	HMPREF1003_01565	49.889	451	98	223	3	7	455	6	455	1.68e-161	468	HMPREF1003_01565 hypothetical protein [Propionibacterium sp. 5_U_42AFAA]	Propionibacterium sp. 5_U_42AFAA	Propionibacterium sp.
AAO76599.1	PROVRUST_06218	46.623	459	98	234	5	7	455	7	464	4.25e-141	417	PROVRUST_06218 putative tryptophan 2,3-dioxygenase [Providencia rustigianii DSM 4541]	Providencia rustigianii DSM 4541	Providencia rustigianii
AAO76599.1	PROSTU_01368	47.277	459	98	231	5	7	455	14	471	3.26e-143	422	PROSTU_01368 putative tryptophan 2,3-dioxygenase [Providencia stuartii ATCC 25827]	Providencia stuartii ATCC 25827	Providencia stuartii
AIN34033.1	HMPREF9450_00448	35.498	462	98	282	4	9	469	15	461	3.96e-83	269	HMPREF9450_00448 hypothetical protein [Alistipes indistinctus YIT 12060]	Alistipes indistinctus YIT 12060	Alistipes indistinctus
AIN34033.1	ALIPUT_00373	43.011	465	98	249	5	9	471	7	457	3.1e-125	376	ALIPUT_00373 Beta-eliminating lyase [Alistipes putredinis DSM 17216]	Alistipes putredinis DSM 17216	Alistipes putredinis
AIN34033.1	AL1_23350	44.301	465	98	244	4	9	471	8	459	2.44e-128	384	AL1_23350 tyrosine phenol-lyase [Alistipes shahii WAL 8301]	Alistipes shahii WAL 8301	Alistipes shahii
AIN34033.1	ANHYDRO_01784	32.252	524	97	284	11	15	469	17	538	2.61e-73	245	ANHYDRO_01784 Beta-eliminating lyase [Anaerococcus hydrogenalis DSM 7454]	Anaerococcus hydrogenalis DSM 7454	Anaerococcus hydrogenalis
AIN34033.1	ANACOL_00002	43.497	469	99	246	7	3	466	4	458	5.4e-131	391	ANACOL_00002 Beta-eliminating lyase [Anaerotruncus colihominis DSM 17241]	Anaerotruncus colihominis DSM 17241	Anaerotruncus colihominis
AIN34033.1	ANACOL_03442	33.21	539	99	280	12	6	469	27	560	2.04e-79	261	ANACOL_03442 Beta-eliminating lyase [Anaerotruncus colihominis DSM 17241]	Anaerotruncus colihominis DSM 17241	Anaerotruncus colihominis
AIN34033.1	BACCELL_05154	44.492	463	98	241	5	9	469	7	455	5.96e-130	388	BACCELL_05154 Beta-eliminating lyase [Bacteroides cellulosilyticus DSM 14838]	Bacteroides cellulosilyticus DSM 14838	Bacteroides cellulosilyticus
AIN34033.1	HMPREF9445_00315	43.871	465	98	245	5	9	471	7	457	9.81e-130	388	HMPREF9445_00315 Beta-eliminating lyase [Bacteroides clarus YIT 12056]	Bacteroides clarus YIT 12056	Bacteroides clarus
AIN34033.1	HMPREF1016_00209	44.301	465	98	243	5	9	471	7	457	4.79e-129	386	HMPREF1016_00209 beta-eliminating lyase [Bacteroides eggerthii 1_2_48FAA]	Bacteroides eggerthii 1_2_48FAA	Bacteroides eggerthii
AIN34033.1	BACEGG_02059	44.301	465	98	243	5	9	471	7	457	4.79e-129	386	BACEGG_02059 Beta-eliminating lyase [Bacteroides eggerthii DSM 20697]	Bacteroides eggerthii DSM 20697	Bacteroides eggerthii
AIN34033.1	BACINT_02895	44.276	463	98	242	5	9	469	7	455	3.13e-129	386	BACINT_02895 hypothetical protein [Bacteroides intestinalis DSM 17393]	Bacteroides intestinalis DSM 17393	Bacteroides intestinalis
AIN34033.1	HMPREF9447_03731	44.06	463	98	243	5	9	469	7	455	3.94e-129	386	HMPREF9447_03731 hypothetical protein [Bacteroides oleiciplenus YIT 12058]	Bacteroides oleiciplenus YIT 12058	Bacteroides oleiciplenus
AIN34033.1	HMPREF1532_02798	44.301	465	98	243	5	9	471	7	457	2.19e-129	387	HMPREF1532_02798 hypothetical protein [Bacteroides salyersiae WAL 10018 = DSM 18765 = JCM 12988]	Bacteroides salyersiae WAL 10018 = DSM 18765 = JCM 12988	Bacteroides salyersiae
AIN34033.1	BSIG_4784	43.871	465	98	245	5	9	471	7	457	6.22e-130	388	BSIG_4784 hypothetical protein [Bacteroides sp. 1_1_6]	Bacteroides sp. 1_1_6	Bacteroides sp.
AIN34033.1	BACSTE_01768	43.656	465	98	246	5	9	471	7	457	3.27e-129	386	BACSTE_01768 Beta-eliminating lyase [Bacteroides stercoris ATCC 43183]	Bacteroides stercoris ATCC 43183	Bacteroides stercoris
AIN34033.1	BACUNI_01438	43.871	465	98	245	5	9	471	7	457	3.24e-129	386	BACUNI_01438 Beta-eliminating lyase [Bacteroides uniformis ATCC 8492]	Bacteroides uniformis ATCC 8492	Bacteroides uniformis
AIN34033.1	BXY_45090	44.301	465	98	243	5	9	471	7	457	7.98e-130	388	BXY_45090 tyrosine phenol-lyase [Bacteroides xylanisolvens XB1A]	Bacteroides xylanisolvens XB1A	Bacteroides xylanisolvens
AIN34033.1	CW3_3332	44.301	465	98	243	5	9	471	7	457	1.51e-129	387	CW3_3332 beta-eliminating lyase [Bacteroides xylanisolvens SD CC 1b]	Bacteroides xylanisolvens SD CC 1b	Bacteroides xylanisolvens
AIN34033.1	CW1_3908	44.301	465	98	243	5	9	471	7	457	1.51e-129	387	CW1_3908 beta-eliminating lyase [Bacteroides xylanisolvens SD CC 2a]	Bacteroides xylanisolvens SD CC 2a	Bacteroides xylanisolvens
AIN34033.1	HMPREF9428_02861	42.299	461	98	252	3	9	468	6	453	7.23e-129	385	HMPREF9428_02861 tyrosine phenol-lyase [Citrobacter freundii 4_7_47CFAA]	Citrobacter freundii 4_7_47CFAA	Citrobacter freundii
AIN34033.1	CSAG_03217	42.299	461	98	252	3	9	468	6	453	1.52e-129	387	CSAG_03217 tyrosine phenol-lyase [Citrobacter sp. 30_2]	Citrobacter sp. 30_2	Citrobacter sp.
AIN34033.1	CIT292_09239	42.299	461	98	252	3	9	468	6	453	2.61e-129	387	CIT292_09239 tyrosine phenol-lyase [Citrobacter youngae ATCC 29220]	Citrobacter youngae ATCC 29220	Citrobacter youngae
AIN34033.1	CBFG_04302	44.374	471	99	245	5	1	469	1	456	6.88e-136	404	CBFG_04302 tyrosine phenol-lyase [Clostridiales bacterium 1_7_47FAA]	Clostridiales bacterium 1_7_47FAA	Clostridiales bacterium
AIN34033.1	EDWATA_03257	89.809	471	100	48	0	1	471	1	471	0	902	EDWATA_03257 tryptophan 2,3-dioxygenase [Edwardsiella tarda ATCC 23685]	Edwardsiella tarda ATCC 23685	Edwardsiella tarda
AIN34033.1	HMPREF9551_04386	100	471	100	0	0	1	471	1	471	0	982	HMPREF9551_04386 tryptophan 2,3-dioxygenase [Escherichia coli MS 196-1]	Escherichia coli MS 196-1	Escherichia coli
AIN34033.1	ECSE_3994	100	471	100	0	0	1	471	1	471	0	982	ECSE_3994 tryptophanase [Escherichia coli SE11]	Escherichia coli SE11	Escherichia coli
AIN34033.1	HMPREF0986_04591	100	471	100	0	0	1	471	1	471	0	982	HMPREF0986_04591 tryptophanase [Escherichia coli 4_1_47FAA]	Escherichia coli 4_1_47FAA	Escherichia coli
AIN34033.1	FGAG_01103	30.37	540	99	303	13	1	469	1	538	6.77e-68	231	FGAG_01103 Beta-eliminating lyase [Fusobacterium gonidiaformans ATCC 25563]	Fusobacterium gonidiaformans ATCC 25563	Fusobacterium gonidiaformans
AIN34033.1	FSBG_00049	30.443	542	99	300	14	1	469	1	538	1.92e-67	229	FSBG_00049 Beta-eliminating lyase [Fusobacterium gonidiaformans 3-1-5R]	Fusobacterium gonidiaformans 3-1-5R	Fusobacterium gonidiaformans
AIN34033.1	FUAG_00789	44.492	472	100	248	3	1	471	1	459	7.34e-136	404	FUAG_00789 tyrosine phenol-lyase [Fusobacterium ulcerans ATCC 49185]	Fusobacterium ulcerans ATCC 49185	Fusobacterium ulcerans
AIN34033.1	HMPREF0402_00387	44.492	472	100	248	3	1	471	1	459	8.93e-136	404	HMPREF0402_00387 tyrosine phenol-lyase [Fusobacterium ulcerans 12-1B]	Fusobacterium ulcerans 12-1B	Fusobacterium ulcerans
AIN34033.1	HMPREF0402_02024	44.28	472	100	249	3	1	471	1	459	1.83e-136	405	HMPREF0402_02024 tyrosine phenol-lyase [Fusobacterium ulcerans 12-1B]	Fusobacterium ulcerans 12-1B	Fusobacterium ulcerans
AIN34033.1	FUAG_01644	43.644	472	100	252	3	1	471	1	459	2.37e-134	400	FUAG_01644 tyrosine phenol-lyase [Fusobacterium ulcerans ATCC 49185]	Fusobacterium ulcerans ATCC 49185	Fusobacterium ulcerans
AIN34033.1	FVAG_00624	44.915	472	100	246	3	1	471	1	459	1.22e-137	408	FVAG_00624 tyrosine phenol-lyase [Fusobacterium varium ATCC 27725]	Fusobacterium varium ATCC 27725	Fusobacterium varium
AIN34033.1	FVAG_01345	47.122	469	99	235	4	5	471	4	461	1.24e-145	429	FVAG_01345 Beta-eliminating lyase [Fusobacterium varium ATCC 27725]	Fusobacterium varium ATCC 27725	Fusobacterium varium
AIN34033.1	HMPREF0995_04952	31.502	546	99	294	12	2	469	3	546	1.48e-70	238	HMPREF0995_04952 hypothetical protein [Lachnospiraceae bacterium 7_1_58FAA]	Lachnospiraceae bacterium 7_1_58FAA	Lachnospiraceae bacterium
AIN34033.1	HMPREF9449_00055	45.356	463	98	238	4	9	469	7	456	1.12e-135	403	HMPREF9449_00055 hypothetical protein [Odoribacter laneus YIT 12061]	Odoribacter laneus YIT 12061	Odoribacter laneus
AIN34033.1	OFAG_01703	36.17	470	99	283	5	1	468	8	462	1.27e-92	293	OFAG_01703 hypothetical protein [Oxalobacter formigenes HOxBLS]	Oxalobacter formigenes HOxBLS	Oxalobacter formigenes
AIN34033.1	OFBG_01741	34.607	471	99	291	5	1	469	8	463	1.56e-88	283	OFBG_01741 Beta-eliminating lyase [Oxalobacter formigenes OXCC13]	Oxalobacter formigenes OXCC13	Oxalobacter formigenes
AIN34033.1	HMPREF1003_01565	46.055	469	99	240	4	4	471	1	457	2.08e-148	435	HMPREF1003_01565 hypothetical protein [Propionibacterium sp. 5_U_42AFAA]	Propionibacterium sp. 5_U_42AFAA	Propionibacterium sp.
AIN34033.1	PROVRUST_06218	52.564	468	99	217	3	5	471	3	466	2.93e-169	489	PROVRUST_06218 putative tryptophan 2,3-dioxygenase [Providencia rustigianii DSM 4541]	Providencia rustigianii DSM 4541	Providencia rustigianii
AIN34033.1	PROSTU_01368	53.846	468	99	211	3	5	471	10	473	8.33e-174	501	PROSTU_01368 putative tryptophan 2,3-dioxygenase [Providencia stuartii ATCC 25827]	Providencia stuartii ATCC 25827	Providencia stuartii
EGQ80312.1	HMPREF9450_00448	28.652	534	98	298	12	7	539	11	462	1.5e-45	171	HMPREF9450_00448 hypothetical protein [Alistipes indistinctus YIT 12060]	Alistipes indistinctus YIT 12060	Alistipes indistinctus
EGQ80312.1	ALIPUT_00373	34.411	526	95	250	14	21	538	17	455	2.53e-79	260	ALIPUT_00373 Beta-eliminating lyase [Alistipes putredinis DSM 17216]	Alistipes putredinis DSM 17216	Alistipes putredinis
EGQ80312.1	AL1_23350	33.074	514	94	266	10	25	538	22	457	5.15e-79	260	AL1_23350 tyrosine phenol-lyase [Alistipes shahii WAL 8301]	Alistipes shahii WAL 8301	Alistipes shahii
EGQ80312.1	ANHYDRO_01784	80.769	546	100	104	1	1	545	1	546	0	955	ANHYDRO_01784 Beta-eliminating lyase [Anaerococcus hydrogenalis DSM 7454]	Anaerococcus hydrogenalis DSM 7454	Anaerococcus hydrogenalis
EGQ80312.1	ANACOL_00002	35.305	524	96	260	11	17	538	15	461	2.62e-86	279	ANACOL_00002 Beta-eliminating lyase [Anaerotruncus colihominis DSM 17241]	Anaerotruncus colihominis DSM 17241	Anaerotruncus colihominis
EGQ80312.1	ANACOL_03442	81.284	545	99	100	1	1	543	21	565	0	958	ANACOL_03442 Beta-eliminating lyase [Anaerotruncus colihominis DSM 17241]	Anaerotruncus colihominis DSM 17241	Anaerotruncus colihominis
EGQ80312.1	BACCELL_05154	34.483	522	95	255	12	21	538	17	455	3e-81	265	BACCELL_05154 Beta-eliminating lyase [Bacteroides cellulosilyticus DSM 14838]	Bacteroides cellulosilyticus DSM 14838	Bacteroides cellulosilyticus
EGQ80312.1	HMPREF9445_00315	33.846	520	95	261	12	21	538	17	455	2.66e-80	263	HMPREF9445_00315 Beta-eliminating lyase [Bacteroides clarus YIT 12056]	Bacteroides clarus YIT 12056	Bacteroides clarus
EGQ80312.1	HMPREF1016_00209	33.524	525	95	256	15	21	538	17	455	9.06e-79	259	HMPREF1016_00209 beta-eliminating lyase [Bacteroides eggerthii 1_2_48FAA]	Bacteroides eggerthii 1_2_48FAA	Bacteroides eggerthii
EGQ80312.1	BACEGG_02059	33.524	525	95	256	15	21	538	17	455	9.06e-79	259	BACEGG_02059 Beta-eliminating lyase [Bacteroides eggerthii DSM 20697]	Bacteroides eggerthii DSM 20697	Bacteroides eggerthii
EGQ80312.1	BACINT_02895	34.674	522	95	254	13	21	538	17	455	7.19e-81	265	BACINT_02895 hypothetical protein [Bacteroides intestinalis DSM 17393]	Bacteroides intestinalis DSM 17393	Bacteroides intestinalis
EGQ80312.1	HMPREF9447_03731	34.99	523	95	251	15	21	538	17	455	3.48e-79	260	HMPREF9447_03731 hypothetical protein [Bacteroides oleiciplenus YIT 12058]	Bacteroides oleiciplenus YIT 12058	Bacteroides oleiciplenus
EGQ80312.1	HMPREF1532_02798	33.27	523	95	260	13	21	538	17	455	1.47e-77	256	HMPREF1532_02798 hypothetical protein [Bacteroides salyersiae WAL 10018 = DSM 18765 = JCM 12988]	Bacteroides salyersiae WAL 10018 = DSM 18765 = JCM 12988	Bacteroides salyersiae
EGQ80312.1	BSIG_4784	34.1	522	95	257	12	21	538	17	455	1.01e-79	261	BSIG_4784 hypothetical protein [Bacteroides sp. 1_1_6]	Bacteroides sp. 1_1_6	Bacteroides sp.
EGQ80312.1	BACSTE_01768	34.615	520	95	257	13	21	538	17	455	3.29e-80	263	BACSTE_01768 Beta-eliminating lyase [Bacteroides stercoris ATCC 43183]	Bacteroides stercoris ATCC 43183	Bacteroides stercoris
EGQ80312.1	BACUNI_01438	34.99	523	95	251	14	21	538	17	455	1.73e-81	266	BACUNI_01438 Beta-eliminating lyase [Bacteroides uniformis ATCC 8492]	Bacteroides uniformis ATCC 8492	Bacteroides uniformis
EGQ80312.1	BXY_45090	35.769	520	95	251	14	21	538	17	455	4.25e-83	270	BXY_45090 tyrosine phenol-lyase [Bacteroides xylanisolvens XB1A]	Bacteroides xylanisolvens XB1A	Bacteroides xylanisolvens
EGQ80312.1	CW3_3332	35.577	520	95	252	14	21	538	17	455	1.21e-82	269	CW3_3332 beta-eliminating lyase [Bacteroides xylanisolvens SD CC 1b]	Bacteroides xylanisolvens SD CC 1b	Bacteroides xylanisolvens
EGQ80312.1	CW1_3908	35.577	520	95	252	14	21	538	17	455	1.21e-82	269	CW1_3908 beta-eliminating lyase [Bacteroides xylanisolvens SD CC 2a]	Bacteroides xylanisolvens SD CC 2a	Bacteroides xylanisolvens
EGQ80312.1	HMPREF9428_02861	31.062	499	91	262	12	27	523	22	440	3.23e-62	216	HMPREF9428_02861 tyrosine phenol-lyase [Citrobacter freundii 4_7_47CFAA]	Citrobacter freundii 4_7_47CFAA	Citrobacter freundii
EGQ80312.1	CSAG_03217	31.263	499	91	261	12	27	523	22	440	5.06e-63	218	CSAG_03217 tyrosine phenol-lyase [Citrobacter sp. 30_2]	Citrobacter sp. 30_2	Citrobacter sp.
EGQ80312.1	CIT292_09239	31.263	499	91	261	12	27	523	22	440	2.29e-62	216	CIT292_09239 tyrosine phenol-lyase [Citrobacter youngae ATCC 29220]	Citrobacter youngae ATCC 29220	Citrobacter youngae
EGQ80312.1	CBFG_04302	34.423	520	94	249	11	27	539	23	457	4.59e-80	263	CBFG_04302 tyrosine phenol-lyase [Clostridiales bacterium 1_7_47FAA]	Clostridiales bacterium 1_7_47FAA	Clostridiales bacterium
EGQ80312.1	EDWATA_03257	30.037	536	97	295	12	10	538	7	469	7.04e-67	228	EDWATA_03257 tryptophan 2,3-dioxygenase [Edwardsiella tarda ATCC 23685]	Edwardsiella tarda ATCC 23685	Edwardsiella tarda
EGQ80312.1	HMPREF9551_04386	30.654	535	97	293	12	10	538	7	469	1.03e-67	230	HMPREF9551_04386 tryptophan 2,3-dioxygenase [Escherichia coli MS 196-1]	Escherichia coli MS 196-1	Escherichia coli
EGQ80312.1	ECSE_3994	30.654	535	97	293	12	10	538	7	469	1.03e-67	230	ECSE_3994 tryptophanase [Escherichia coli SE11]	Escherichia coli SE11	Escherichia coli
EGQ80312.1	HMPREF0986_04591	30.654	535	97	293	12	10	538	7	469	1.03e-67	230	HMPREF0986_04591 tryptophanase [Escherichia coli 4_1_47FAA]	Escherichia coli 4_1_47FAA	Escherichia coli
EGQ80312.1	FGAG_01103	94.128	545	100	32	0	1	545	1	545	0	1083	FGAG_01103 Beta-eliminating lyase [Fusobacterium gonidiaformans ATCC 25563]	Fusobacterium gonidiaformans ATCC 25563	Fusobacterium gonidiaformans
EGQ80312.1	FSBG_00049	93.945	545	100	33	0	1	545	1	545	0	1082	FSBG_00049 Beta-eliminating lyase [Fusobacterium gonidiaformans 3-1-5R]	Fusobacterium gonidiaformans 3-1-5R	Fusobacterium gonidiaformans
EGQ80312.1	FUAG_00789	33.199	497	91	250	10	27	521	25	441	3.31e-72	242	FUAG_00789 tyrosine phenol-lyase [Fusobacterium ulcerans ATCC 49185]	Fusobacterium ulcerans ATCC 49185	Fusobacterium ulcerans
EGQ80312.1	HMPREF0402_00387	33.199	497	91	250	10	27	521	25	441	3.38e-72	242	HMPREF0402_00387 tyrosine phenol-lyase [Fusobacterium ulcerans 12-1B]	Fusobacterium ulcerans 12-1B	Fusobacterium ulcerans
EGQ80312.1	HMPREF0402_02024	33.4	497	91	249	10	27	521	25	441	9.69e-74	246	HMPREF0402_02024 tyrosine phenol-lyase [Fusobacterium ulcerans 12-1B]	Fusobacterium ulcerans 12-1B	Fusobacterium ulcerans
EGQ80312.1	FUAG_01644	33.602	497	91	248	10	27	521	25	441	1.06e-74	249	FUAG_01644 tyrosine phenol-lyase [Fusobacterium ulcerans ATCC 49185]	Fusobacterium ulcerans ATCC 49185	Fusobacterium ulcerans
EGQ80312.1	FVAG_00624	33.199	497	91	250	10	27	521	25	441	2.51e-73	245	FVAG_00624 tyrosine phenol-lyase [Fusobacterium varium ATCC 27725]	Fusobacterium varium ATCC 27725	Fusobacterium varium
EGQ80312.1	HMPREF0995_04952	77.778	549	100	118	2	1	545	5	553	0	914	HMPREF0995_04952 hypothetical protein [Lachnospiraceae bacterium 7_1_58FAA]	Lachnospiraceae bacterium 7_1_58FAA	Lachnospiraceae bacterium
EGQ80312.1	HMPREF9449_00055	33.457	538	98	273	12	6	539	1	457	1.3e-83	272	HMPREF9449_00055 hypothetical protein [Odoribacter laneus YIT 12061]	Odoribacter laneus YIT 12061	Odoribacter laneus
EGQ80312.1	OFAG_01703	26.779	534	98	306	12	8	539	14	464	1.08e-43	166	OFAG_01703 hypothetical protein [Oxalobacter formigenes HOxBLS]	Oxalobacter formigenes HOxBLS	Oxalobacter formigenes
EGQ80312.1	OFBG_01741	28.143	533	97	298	14	8	538	14	463	2.85e-44	168	OFBG_01741 Beta-eliminating lyase [Oxalobacter formigenes OXCC13]	Oxalobacter formigenes OXCC13	Oxalobacter formigenes
EGQ80312.1	HMPREF1003_01565	34.457	534	98	267	13	8	539	4	456	5.02e-84	273	HMPREF1003_01565 hypothetical protein [Propionibacterium sp. 5_U_42AFAA]	Propionibacterium sp. 5_U_42AFAA	Propionibacterium sp.
EGQ80312.1	PROVRUST_06218	29.962	524	95	289	11	20	539	16	465	1.28e-69	235	PROVRUST_06218 putative tryptophan 2,3-dioxygenase [Providencia rustigianii DSM 4541]	Providencia rustigianii DSM 4541	Providencia rustigianii
EGQ80312.1	PROSTU_01368	30.077	522	95	291	9	20	539	23	472	8.86e-70	236	PROSTU_01368 putative tryptophan 2,3-dioxygenase [Providencia stuartii ATCC 25827]	Providencia stuartii ATCC 25827	Providencia stuartii

## Sheet: Table B
16S rRNA microbial profiling
ln_kingdom	ln_phylum	ln_class	ln_order	ln_family	ln_genus	ln_species	High Converter	High Converter	High Converter	Intermediate Converter	Intermediate Converter	Non-Converter	Non-Converter	Non-Converter	High Converter
Archaea	Euryarchaeota	Methanobacteria	Methanobacteriales	Methanobacteriaceae	Methanobrevibacter	Methanobrevibacter smithii	11	0	1	35	0	0	0	0	1
Archaea	Euryarchaeota	Methanobacteria	Methanobacteriales	Methanobacteriaceae	Methanobrevibacter	unclassified Methanobrevibacter	0	0	0	2	0	0	0	0	0
Archaea	Euryarchaeota	Methanobacteria	Methanobacteriales	Methanobacteriaceae	unclassified Methanobacteriaceae	unclassified Methanobacteriaceae	0	0	0	1	0	0	0	0	0
Bacteria	Actinobacteria	Actinobacteria	Actinobacteridae	Actinomycetaceae	Actinomyces	Actinomyces genomosp.	0	0	0	0	0	1	0	0	0
Bacteria	Actinobacteria	Actinobacteria	Actinobacteridae	Actinomycetaceae	Actinomyces	Actinomyces graevenitzii	0	0	0	0	0	1	0	0	0
Bacteria	Actinobacteria	Actinobacteria	Actinobacteridae	Actinomycetaceae	Actinomyces	Actinomyces johnsonii	0	0	0	1	0	0	0	2	0
Bacteria	Actinobacteria	Actinobacteria	Actinobacteridae	Actinomycetaceae	Actinomyces	Actinomyces lingnae	0	0	0	0	0	0	1	0	0
Bacteria	Actinobacteria	Actinobacteria	Actinobacteridae	Actinomycetaceae	Actinomyces	Actinomyces naeslundii	0	0	0	0	0	0	0	1	0
Bacteria	Actinobacteria	Actinobacteria	Actinobacteridae	Actinomycetaceae	Actinomyces	Actinomyces odontolyticus	0	0	0	3	0	8	0	9	0
Bacteria	Actinobacteria	Actinobacteria	Actinobacteridae	Actinomycetaceae	Actinomyces	Actinomyces viscosus	0	0	0	0	1	0	1	0	0
Bacteria	Actinobacteria	Actinobacteria	Actinobacteridae	Actinomycetaceae	Actinomyces	unclassified Actinomyces	0	0	0	1	2	2	0	3	0
Bacteria	Actinobacteria	Actinobacteria	Actinobacteridae	Actinomycetaceae	unclassified Actinomycetaceae	unclassified Actinomycetaceae	0	0	0	1	0	0	0	0	0
Bacteria	Actinobacteria	Actinobacteria	Actinobacteridae	Bifidobacteriaceae	Alloscardovia	Alloscardovia omnicolens	0	0	0	0	0	1	0	0	0
Bacteria	Actinobacteria	Actinobacteria	Actinobacteridae	Bifidobacteriaceae	Bifidobacterium	Bifidobacterium catenulatum	0	0	0	0	61	0	0	0	0
Bacteria	Actinobacteria	Actinobacteria	Actinobacteridae	Bifidobacteriaceae	Bifidobacterium	Bifidobacterium kashiwanohense	0	0	0	1	23	0	0	5	0
Bacteria	Actinobacteria	Actinobacteria	Actinobacteridae	Bifidobacteriaceae	Bifidobacterium	Bifidobacterium ruminantium	0	0	0	0	2	0	0	17	0
Bacteria	Actinobacteria	Actinobacteria	Actinobacteridae	Bifidobacteriaceae	Bifidobacterium	unclassified Bifidobacterium	0	0	0	8	12	0	0	62	0
Bacteria	Actinobacteria	Actinobacteria	Actinobacteridae	Bifidobacteriaceae	unclassified Bifidobacteriaceae	unclassified Bifidobacteriaceae	0	0	0	1	6	0	0	6	0
Bacteria	Actinobacteria	Actinobacteria	Actinobacteridae	unclassified Actinobacteridae	unclassified Actinobacteridae	unclassified Actinobacteridae	0	0	0	5	2	2	2	10	0
Bacteria	Actinobacteria	Actinobacteria	Actinomycetales	Actinomycetaceae	Actinomyces	Actinomyces funkei	1	0	0	0	0	0	0	0	0
Bacteria	Actinobacteria	Actinobacteria	Actinomycetales	Actinomycetaceae	Actinomyces	Actinomyces graevenitzii	0	2	0	0	0	0	0	0	1
Bacteria	Actinobacteria	Actinobacteria	Actinomycetales	Actinomycetaceae	Actinomyces	Actinomyces lingnae	0	0	0	0	0	0	0	0	1
Bacteria	Actinobacteria	Actinobacteria	Actinomycetales	Actinomycetaceae	Actinomyces	Actinomyces massiliensis	0	1	0	0	0	0	0	0	0
Bacteria	Actinobacteria	Actinobacteria	Actinomycetales	Actinomycetaceae	Actinomyces	Actinomyces odontolyticus	3	1	1	0	0	0	0	0	4
Bacteria	Actinobacteria	Actinobacteria	Actinomycetales	Actinomycetaceae	Actinomyces	unclassified Actinomyces	0	0	0	0	1	2	0	0	0
Bacteria	Actinobacteria	Actinobacteria	Actinomycetales	Micrococcaceae	Rothia	Rothia dentocariosa	0	0	0	0	1	1	0	0	0
Bacteria	Actinobacteria	Actinobacteria	Actinomycetales	Micrococcaceae	Rothia	Rothia mucilaginosa	0	0	0	0	1	0	0	1	0
Bacteria	Actinobacteria	Actinobacteria	Actinomycetales	Propionibacteriaceae	Propionibacterium	unclassified Propionibacterium	0	0	0	0	0	0	3	0	0
Bacteria	Actinobacteria	Actinobacteria	Actinomycetales	Propionibacteriaceae	unclassified Propionibacteriaceae	unclassified Propionibacteriaceae	0	0	0	0	1	0	1	0	0
Bacteria	Actinobacteria	Actinobacteria	Actinomycetales	unclassified Actinomycetales	unclassified Actinomycetales	unclassified Actinomycetales	0	0	0	3	0	0	0	0	0
Bacteria	Actinobacteria	Actinobacteria	Bifidobacteriales	Bifidobacteriaceae	Bifidobacterium	Bifidobacterium adolescentis	93	1	0	2434	3190	0	2042	24356	1
Bacteria	Actinobacteria	Actinobacteria	Bifidobacteriales	Bifidobacteriaceae	Bifidobacterium	Bifidobacterium animalis	2	0	0	0	0	0	0	0	0
Bacteria	Actinobacteria	Actinobacteria	Bifidobacteriales	Bifidobacteriaceae	Bifidobacterium	Bifidobacterium bifidum	0	0	0	278	0	0	0	852	0
Bacteria	Actinobacteria	Actinobacteria	Bifidobacteriales	Bifidobacteriaceae	Bifidobacterium	Bifidobacterium breve	36	0	0	0	0	0	0	0	0
Bacteria	Actinobacteria	Actinobacteria	Bifidobacteriales	Bifidobacteriaceae	Bifidobacterium	Bifidobacterium catenulatum	0	1	0	0	0	0	0	0	0
Bacteria	Actinobacteria	Actinobacteria	Bifidobacteriales	Bifidobacteriaceae	Bifidobacterium	Bifidobacterium choerinum	2	0	0	0	0	0	0	0	0
Bacteria	Actinobacteria	Actinobacteria	Bifidobacteriales	Bifidobacteriaceae	Bifidobacterium	Bifidobacterium longum	357	0	0	81	839	0	506	2739	0
Bacteria	Actinobacteria	Actinobacteria	Bifidobacteriales	Bifidobacteriaceae	Bifidobacterium	Bifidobacterium pullorum	8	0	0	0	0	0	0	0	0
Bacteria	Actinobacteria	Actinobacteria	Bifidobacteriales	Bifidobacteriaceae	Bifidobacterium	Bifidobacterium ruminantium	2	0	0	0	0	0	0	0	0
Bacteria	Actinobacteria	Actinobacteria	Bifidobacteriales	Bifidobacteriaceae	Bifidobacterium	Bifidobacterium saguini	9	0	0	0	0	0	0	0	0
Bacteria	Actinobacteria	Actinobacteria	Bifidobacteriales	Bifidobacteriaceae	Bifidobacterium	Bifidobacterium scardovii	0	0	0	0	0	0	0	0	1
Bacteria	Actinobacteria	Actinobacteria	Bifidobacteriales	Bifidobacteriaceae	Bifidobacterium	Bifidobacterium tissieri	3	0	0	0	0	0	0	0	0
Bacteria	Actinobacteria	Actinobacteria	Bifidobacteriales	Bifidobacteriaceae	Bifidobacterium	unclassified Bifidobacterium	0	1	0	418	415	0	131	3296	2
Bacteria	Actinobacteria	Actinobacteria	Bifidobacteriales	Bifidobacteriaceae	unclassified Bifidobacteriaceae	unclassified Bifidobacteriaceae	0	0	0	94	93	0	38	639	0
Bacteria	Actinobacteria	Actinobacteria	Bifidobacteriales	unclassified Bifidobacteriales	unclassified Bifidobacteriales	unclassified Bifidobacteriales	0	0	0	68	79	2	22	249	0
Bacteria	Actinobacteria	Actinobacteria	Coriobacteridae	Coriobacteriaceae	Adlercreutzia	Adlercreutzia equolifaciens	0	0	0	0	9	0	17	39	0
Bacteria	Actinobacteria	Actinobacteria	Coriobacteridae	Coriobacteriaceae	Adlercreutzia	unclassified Adlercreutzia	0	0	0	0	5	0	2	11	0
Bacteria	Actinobacteria	Actinobacteria	Coriobacteridae	Coriobacteriaceae	Asaccharobacter	unclassified Asaccharobacter	0	0	0	0	0	0	2	0	0
Bacteria	Actinobacteria	Actinobacteria	Coriobacteridae	Coriobacteriaceae	Enorma	Enorma massiliensis	0	0	0	1	0	0	0	0	0
Bacteria	Actinobacteria	Actinobacteria	Coriobacteridae	Coriobacteriaceae	Gordonibacter	Gordonibacter faecihominis	0	0	0	0	0	0	5	0	0
Bacteria	Actinobacteria	Actinobacteria	Coriobacteridae	Coriobacteriaceae	Gordonibacter	Gordonibacter pamelaeae	0	0	0	0	0	0	1	7	0
Bacteria	Actinobacteria	Actinobacteria	Coriobacteridae	Coriobacteriaceae	Gordonibacter	unclassified Gordonibacter	0	0	0	0	0	0	0	5	0
Bacteria	Actinobacteria	Actinobacteria	Coriobacteridae	Coriobacteriaceae	Olsenella	unclassified Olsenella	0	0	0	234	0	0	0	0	0
Bacteria	Actinobacteria	Actinobacteria	Coriobacteridae	Coriobacteriaceae	Senegalimassilia	Senegalimassilia anaerobia	0	0	0	12	0	0	29	0	0
Bacteria	Actinobacteria	Actinobacteria	Coriobacteridae	Coriobacteriaceae	Senegalimassilia	unclassified Senegalimassilia	0	0	0	5	0	0	8	0	0
Bacteria	Actinobacteria	Actinobacteria	Coriobacteridae	Coriobacteriaceae	Slackia	Slackia isoflavoniconvertens	0	0	0	32	0	0	0	0	0
Bacteria	Actinobacteria	Actinobacteria	Coriobacteridae	Coriobacteriaceae	Slackia	unclassified Slackia	0	0	0	2	0	0	0	0	0
Bacteria	Actinobacteria	Actinobacteria	Coriobacteridae	Coriobacteriaceae	unclassified Coriobacteriaceae	unclassified Coriobacteriaceae	0	0	0	42	4	0	0	5	0
Bacteria	Actinobacteria	Actinobacteria	Coriobacteridae	unclassified Coriobacteridae	unclassified Coriobacteridae	unclassified Coriobacteridae	0	0	0	20	4	0	5	5	0
Bacteria	Actinobacteria	Actinobacteria	Corynebacteriales	Corynebacteriaceae	Corynebacterium	Corynebacterium confusum	1	0	0	0	0	0	0	0	0
Bacteria	Actinobacteria	Actinobacteria	Corynebacteriales	Corynebacteriaceae	Corynebacterium	Corynebacterium provencense	85	9	6	0	0	0	0	0	45
Bacteria	Actinobacteria	Actinobacteria	Corynebacteriales	unclassified Corynebacteriales	Lawsonella	Lawsonella clevelandensis	0	0	1	0	0	0	0	0	0
Bacteria	Actinobacteria	Actinobacteria	Micrococcales	Micrococcaceae	Rothia	Rothia mucilaginosa	1	1	0	0	0	0	0	0	0
Bacteria	Actinobacteria	Actinobacteria	Propionibacteriales	Nocardioidaceae	Nocardioides	unclassified Nocardioides	4	0	0	0	0	0	0	0	0
Bacteria	Actinobacteria	Actinobacteria	Streptosporangiales	Thermomonosporaceae	Actinocorallia	Actinocorallia cavernae	1	0	0	0	0	0	0	0	0
Bacteria	Actinobacteria	Actinobacteria	unclassified Actinobacteria	unclassified Actinobacteria	unclassified Actinobacteria	actinobacterium enrichment	0	2	17	0	0	0	0	0	1
Bacteria	Actinobacteria	Actinobacteria	unclassified Actinobacteria	unclassified Actinobacteria	unclassified Actinobacteria	unclassified Actinobacteria	0	0	0	22	38	0	1	48	0
Bacteria	Actinobacteria	Coriobacteriia	Coriobacteriales	Atopobiaceae	Olsenella	Olsenella profusa	0	0	0	0	0	0	0	0	1
Bacteria	Actinobacteria	Coriobacteriia	Coriobacteriales	Atopobiaceae	Olsenella	Olsenella uli	0	1	0	0	0	0	0	0	0
Bacteria	Actinobacteria	Coriobacteriia	Coriobacteriales	Coriobacteriaceae	Collinsella	Collinsella aerofaciens	76	2	213	519	478	0	0	4210	128
Bacteria	Actinobacteria	Coriobacteriia	Coriobacteriales	Coriobacteriaceae	Collinsella	unclassified Collinsella	0	0	0	111	65	0	0	636	0
Bacteria	Actinobacteria	Coriobacteriia	Coriobacteriales	Coriobacteriaceae	Eggerthella	Eggerthella lenta	0	0	0	0	0	3	0	6	0
Bacteria	Actinobacteria	Coriobacteriia	Coriobacteriales	Coriobacteriaceae	Eggerthella	unclassified Eggerthella	0	0	0	0	0	1	0	2	0
Bacteria	Actinobacteria	Coriobacteriia	Coriobacteriales	Coriobacteriaceae	Senegalimassilia	Senegalimassilia anaerobia	0	0	0	0	0	0	0	0	34
Bacteria	Actinobacteria	Coriobacteriia	Coriobacteriales	Coriobacteriaceae	unclassified Coriobacteriaceae	unclassified Coriobacteriaceae	0	0	0	105	126	0	7	84	1
Bacteria	Actinobacteria	Coriobacteriia	Coriobacteriales	unclassified Coriobacteriales	unclassified Coriobacteriales	unclassified Coriobacteriales	0	0	0	31	35	0	0	53	0
Bacteria	Actinobacteria	Coriobacteriia	Eggerthellales	Eggerthellaceae	Adlercreutzia	Adlercreutzia equolifaciens	14	4	4	0	0	0	0	0	5
Bacteria	Actinobacteria	Coriobacteriia	Eggerthellales	Eggerthellaceae	Asaccharobacter	Asaccharobacter celatus	1	14	7	0	0	0	0	0	7
Bacteria	Actinobacteria	Coriobacteriia	Eggerthellales	Eggerthellaceae	Denitrobacterium	Denitrobacterium detoxificans	29	0	1	0	0	0	0	0	28
Bacteria	Actinobacteria	Coriobacteriia	Eggerthellales	Eggerthellaceae	Eggerthella	Eggerthella lenta	0	10	5	0	0	0	0	0	6
Bacteria	Actinobacteria	Coriobacteriia	Eggerthellales	Eggerthellaceae	Eggerthella	unclassified Eggerthella	0	0	1	0	0	0	0	0	0
Bacteria	Actinobacteria	Coriobacteriia	Eggerthellales	Eggerthellaceae	Enterorhabdus	Enterorhabdus caecimuris	13	0	0	0	0	0	0	0	0
Bacteria	Actinobacteria	Coriobacteriia	Eggerthellales	Eggerthellaceae	Enterorhabdus	Enterorhabdus mucosicola	1	0	0	0	0	0	0	0	0
Bacteria	Actinobacteria	Coriobacteriia	Eggerthellales	Eggerthellaceae	Gordonibacter	Gordonibacter faecihominis	0	4	1	0	0	0	0	0	0
Bacteria	Actinobacteria	Coriobacteriia	Eggerthellales	Eggerthellaceae	Gordonibacter	Gordonibacter pamelaeae	0	1	0	0	0	0	0	0	0
Bacteria	Actinobacteria	Coriobacteriia	Eggerthellales	Eggerthellaceae	Gordonibacter	Gordonibacter urolithinfaciens	0	1	0	0	0	0	0	0	1
Bacteria	Actinobacteria	Coriobacteriia	unclassified Coriobacteriia	unclassified Coriobacteriia	unclassified Coriobacteriia	unclassified Coriobacteriia	0	0	0	4	3	0	0	27	0
Bacteria	Actinobacteria	Nitriliruptoria	Egibacterales	Egibaceraceae	Egibacter	Egibacter rhizosphaerae	0	0	0	0	0	0	0	0	1
Bacteria	Bacteroidetes	Bacteroidia	Bacteroidales	Bacteroidaceae	Bacteroides	Bacteroides acidifaciens	3	28	2	0	0	0	0	0	18
Bacteria	Bacteroidetes	Bacteroidia	Bacteroidales	Bacteroidaceae	Bacteroides	Bacteroides barnesiae	1226	1	0	0	0	0	0	0	0
Bacteria	Bacteroidetes	Bacteroidia	Bacteroidales	Bacteroidaceae	Bacteroides	Bacteroides caccae	4	121	0	25	33	0	46	1	155
Bacteria	Bacteroidetes	Bacteroidia	Bacteroidales	Bacteroidaceae	Bacteroides	Bacteroides caecigallinarum	0	1	1	0	0	0	0	0	0
Bacteria	Bacteroidetes	Bacteroidia	Bacteroidales	Bacteroidaceae	Bacteroides	Bacteroides cellulosilyticus	9	0	1797	0	14	0	249	0	750
Bacteria	Bacteroidetes	Bacteroidia	Bacteroidales	Bacteroidaceae	Bacteroides	Bacteroides clarus	1	0	0	0	0	0	0	0	64
Bacteria	Bacteroidetes	Bacteroidia	Bacteroidales	Bacteroidaceae	Bacteroides	Bacteroides coprocola	0	0	0	53	0	0	0	0	0
Bacteria	Bacteroidetes	Bacteroidia	Bacteroidales	Bacteroidaceae	Bacteroides	Bacteroides dorei	339	435	3	17	56	4261	937	23	289
Bacteria	Bacteroidetes	Bacteroidia	Bacteroidales	Bacteroidaceae	Bacteroides	Bacteroides eggerthii	0	0	0	1	0	0	0	0	0
Bacteria	Bacteroidetes	Bacteroidia	Bacteroidales	Bacteroidaceae	Bacteroides	Bacteroides faecichinchillae	2	0	21	0	0	0	0	0	3
Bacteria	Bacteroidetes	Bacteroidia	Bacteroidales	Bacteroidaceae	Bacteroides	Bacteroides faecis	7	4	72	0	15	0	0	0	15
Bacteria	Bacteroidetes	Bacteroidia	Bacteroidales	Bacteroidaceae	Bacteroides	Bacteroides finegoldii	13	17	72	0	0	0	0	0	367
Bacteria	Bacteroidetes	Bacteroidia	Bacteroidales	Bacteroidaceae	Bacteroides	Bacteroides fluxus	2	2	6	0	0	0	0	0	4
Bacteria	Bacteroidetes	Bacteroidia	Bacteroidales	Bacteroidaceae	Bacteroides	Bacteroides fragilis	0	41	281	0	0	625	18	0	17
Bacteria	Bacteroidetes	Bacteroidia	Bacteroidales	Bacteroidaceae	Bacteroides	Bacteroides galacturonicus	39	34	6	0	0	0	0	0	54
Bacteria	Bacteroidetes	Bacteroidia	Bacteroidales	Bacteroidaceae	Bacteroides	Bacteroides gallinarum	0	0	0	0	0	0	0	0	1
Bacteria	Bacteroidetes	Bacteroidia	Bacteroidales	Bacteroidaceae	Bacteroides	Bacteroides graminisolvens	0	0	2	0	0	0	0	0	0
Bacteria	Bacteroidetes	Bacteroidia	Bacteroidales	Bacteroidaceae	Bacteroides	Bacteroides heparinolyticus	0	2	0	0	0	0	0	0	1
Bacteria	Bacteroidetes	Bacteroidia	Bacteroidales	Bacteroidaceae	Bacteroides	Bacteroides intestinalis	4	0	34	0	26	0	0	0	54
Bacteria	Bacteroidetes	Bacteroidia	Bacteroidales	Bacteroidaceae	Bacteroides	Bacteroides massiliensis	56	2	0	72	322	0	0	0	488
Bacteria	Bacteroidetes	Bacteroidia	Bacteroidales	Bacteroidaceae	Bacteroides	Bacteroides nordii	2	2	6	0	0	0	0	0	12
Bacteria	Bacteroidetes	Bacteroidia	Bacteroidales	Bacteroidaceae	Bacteroides	Bacteroides oleiciplenus	1	0	2	0	0	0	0	0	5
Bacteria	Bacteroidetes	Bacteroidia	Bacteroidales	Bacteroidaceae	Bacteroides	Bacteroides ovatus	49	648	859	12	211	1205	117	6	65
Bacteria	Bacteroidetes	Bacteroidia	Bacteroidales	Bacteroidaceae	Bacteroides	Bacteroides paurosaccharolyticus	0	6	0	0	0	0	0	0	0
Bacteria	Bacteroidetes	Bacteroidia	Bacteroidales	Bacteroidaceae	Bacteroides	Bacteroides plebeius	0	1	0	0	0	0	0	771	0
Bacteria	Bacteroidetes	Bacteroidia	Bacteroidales	Bacteroidaceae	Bacteroides	Bacteroides reticulotermitis	0	0	2	0	0	0	0	0	0
Bacteria	Bacteroidetes	Bacteroidia	Bacteroidales	Bacteroidaceae	Bacteroides	Bacteroides rodentium	0	2	5	0	0	0	0	0	3
Bacteria	Bacteroidetes	Bacteroidia	Bacteroidales	Bacteroidaceae	Bacteroides	Bacteroides salyersiae	4	0	0	0	0	0	0	0	0
Bacteria	Bacteroidetes	Bacteroidia	Bacteroidales	Bacteroidaceae	Bacteroides	Bacteroides sartorii	1	0	0	0	0	0	0	0	7
Bacteria	Bacteroidetes	Bacteroidia	Bacteroidales	Bacteroidaceae	Bacteroides	Bacteroides stercorirosoris	1	0	1	0	0	0	0	0	0
Bacteria	Bacteroidetes	Bacteroidia	Bacteroidales	Bacteroidaceae	Bacteroides	Bacteroides stercoris	213	6	22	8	55	0	0	0	7
Bacteria	Bacteroidetes	Bacteroidia	Bacteroidales	Bacteroidaceae	Bacteroides	Bacteroides thetaiotaomicron	12	1	464	0	0	0	0	0	49
Bacteria	Bacteroidetes	Bacteroidia	Bacteroidales	Bacteroidaceae	Bacteroides	Bacteroides timonensis	2	0	47	0	0	0	0	0	23
Bacteria	Bacteroidetes	Bacteroidia	Bacteroidales	Bacteroidaceae	Bacteroides	Bacteroides uniformis	108	355	3594	22	290	853	1091	17	336
Bacteria	Bacteroidetes	Bacteroidia	Bacteroidales	Bacteroidaceae	Bacteroides	Bacteroides vulgatus	90	1081	3	53	1243	40	33	257	881
Bacteria	Bacteroidetes	Bacteroidia	Bacteroidales	Bacteroidaceae	Bacteroides	Bacteroides xylanisolvens	24	1	21	0	0	0	0	0	10
Bacteria	Bacteroidetes	Bacteroidia	Bacteroidales	Bacteroidaceae	Bacteroides	Bacteroides xylanolyticus	1	0	2	0	0	0	0	0	0
Bacteria	Bacteroidetes	Bacteroidia	Bacteroidales	Bacteroidaceae	Bacteroides	Candidatus Bacteroides	0	0	0	0	0	0	4	0	0
Bacteria	Bacteroidetes	Bacteroidia	Bacteroidales	Bacteroidaceae	Bacteroides	unclassified Bacteroides	0	13	0	360	490	2296	506	110	3
Bacteria	Bacteroidetes	Bacteroidia	Bacteroidales	Bacteroidaceae	unclassified Bacteroidaceae	unclassified Bacteroidaceae	0	0	0	46	101	139	62	18	0
Bacteria	Bacteroidetes	Bacteroidia	Bacteroidales	Barnesiellaceae	unclassified Barnesiellaceae	unclassified Barnesiellaceae	0	0	0	4	2	0	0	0	0
Bacteria	Bacteroidetes	Bacteroidia	Bacteroidales	Odoribacteraceae	Butyricimonas	Butyricimonas faecihominis	12	71	0	0	0	0	0	0	0
Bacteria	Bacteroidetes	Bacteroidia	Bacteroidales	Odoribacteraceae	Butyricimonas	Butyricimonas paravirosa	3	12	0	0	0	0	0	0	47
Bacteria	Bacteroidetes	Bacteroidia	Bacteroidales	Odoribacteraceae	Butyricimonas	Butyricimonas virosa	8	0	0	0	0	0	0	0	0
Bacteria	Bacteroidetes	Bacteroidia	Bacteroidales	Odoribacteraceae	Butyricimonas	unclassified Butyricimonas	0	0	0	0	1	0	0	0	0
Bacteria	Bacteroidetes	Bacteroidia	Bacteroidales	Odoribacteraceae	Odoribacter	Odoribacter splanchnicus	18	52	58	0	0	0	0	0	81
Bacteria	Bacteroidetes	Bacteroidia	Bacteroidales	Odoribacteraceae	Odoribacter	unclassified Odoribacter	0	0	0	1	0	0	2	0	0
Bacteria	Bacteroidetes	Bacteroidia	Bacteroidales	Odoribacteraceae	unclassified Odoribacteraceae	unclassified Odoribacteraceae	0	0	0	0	1	0	0	0	0
Bacteria	Bacteroidetes	Bacteroidia	Bacteroidales	Paraprevotellaceae	Paraprevotella	unclassified Paraprevotella	0	0	0	6	0	0	0	0	0
Bacteria	Bacteroidetes	Bacteroidia	Bacteroidales	Paraprevotellaceae	unclassified Paraprevotellaceae	unclassified Paraprevotellaceae	0	0	0	0	0	0	0	1	0
Bacteria	Bacteroidetes	Bacteroidia	Bacteroidales	Porphyromonadaceae	Barnesiella	Barnesiella intestinihominis	348	296	343	43	20	0	0	4	0
Bacteria	Bacteroidetes	Bacteroidia	Bacteroidales	Porphyromonadaceae	Barnesiella	Barnesiella viscericola	236	0	2	0	0	0	0	0	0
Bacteria	Bacteroidetes	Bacteroidia	Bacteroidales	Porphyromonadaceae	Barnesiella	unclassified Barnesiella	50	2	0	42	9	0	80	0	0
Bacteria	Bacteroidetes	Bacteroidia	Bacteroidales	Porphyromonadaceae	Butyricimonas	Butyricimonas virosa	0	0	0	0	1	0	10	0	0
Bacteria	Bacteroidetes	Bacteroidia	Bacteroidales	Porphyromonadaceae	Butyricimonas	unclassified Butyricimonas	0	0	0	2	8	0	1	3	0
Bacteria	Bacteroidetes	Bacteroidia	Bacteroidales	Porphyromonadaceae	Coprobacter	Coprobacter fastidiosus	9	12	0	0	2	12	10	0	45
Bacteria	Bacteroidetes	Bacteroidia	Bacteroidales	Porphyromonadaceae	Coprobacter	Coprobacter secundus	0	0	17	0	0	0	0	0	0
Bacteria	Bacteroidetes	Bacteroidia	Bacteroidales	Porphyromonadaceae	Coprobacter	unclassified Coprobacter	0	0	0	0	0	1	3	0	0
Bacteria	Bacteroidetes	Bacteroidia	Bacteroidales	Porphyromonadaceae	Odoribacter	Odoribacter splanchnicus	0	0	0	19	17	9	27	2	0
Bacteria	Bacteroidetes	Bacteroidia	Bacteroidales	Porphyromonadaceae	Odoribacter	unclassified Odoribacter	0	0	0	5	1	0	3	0	0
Bacteria	Bacteroidetes	Bacteroidia	Bacteroidales	Porphyromonadaceae	Paludibacter	unclassified Paludibacter	8	0	1	11	0	0	0	0	1
Bacteria	Bacteroidetes	Bacteroidia	Bacteroidales	Porphyromonadaceae	Parabacteroides	Parabacteroides chinchillae	3	0	0	0	0	0	0	0	0
Bacteria	Bacteroidetes	Bacteroidia	Bacteroidales	Porphyromonadaceae	Parabacteroides	Parabacteroides distasonis	16	202	274	18	64	0	104	8	125
Bacteria	Bacteroidetes	Bacteroidia	Bacteroidales	Porphyromonadaceae	Parabacteroides	Parabacteroides faecis	2	0	0	0	0	0	0	0	0
Bacteria	Bacteroidetes	Bacteroidia	Bacteroidales	Porphyromonadaceae	Parabacteroides	Parabacteroides goldsteinii	15	0	1	0	0	0	3	0	2
Bacteria	Bacteroidetes	Bacteroidia	Bacteroidales	Porphyromonadaceae	Parabacteroides	Parabacteroides gordonii	14	2	2	0	0	0	1	0	0
Bacteria	Bacteroidetes	Bacteroidia	Bacteroidales	Porphyromonadaceae	Parabacteroides	Parabacteroides johnsonii	298	0	5	0	0	0	0	0	2
Bacteria	Bacteroidetes	Bacteroidia	Bacteroidales	Porphyromonadaceae	Parabacteroides	Parabacteroides merdae	227	0	525	16	65	0	0	7	204
Bacteria	Bacteroidetes	Bacteroidia	Bacteroidales	Porphyromonadaceae	Parabacteroides	unclassified Parabacteroides	1	0	0	4	16	0	7	2	0
Bacteria	Bacteroidetes	Bacteroidia	Bacteroidales	Porphyromonadaceae	Porphyromonas	Porphyromonas bennonis	0	1	0	0	0	0	0	0	0
Bacteria	Bacteroidetes	Bacteroidia	Bacteroidales	Porphyromonadaceae	Porphyromonas	Porphyromonas pasteri	1	0	0	0	0	0	0	0	0
Bacteria	Bacteroidetes	Bacteroidia	Bacteroidales	Porphyromonadaceae	Tannerella	Tannerella forsythia	0	0	0	0	0	0	0	0	1
Bacteria	Bacteroidetes	Bacteroidia	Bacteroidales	Porphyromonadaceae	Tannerella	unclassified Tannerella	2	0	0	0	0	0	0	0	0
Bacteria	Bacteroidetes	Bacteroidia	Bacteroidales	Porphyromonadaceae	unclassified Porphyromonadaceae	unclassified Porphyromonadaceae	2	0	1	5	9	1	2	0	1
Bacteria	Bacteroidetes	Bacteroidia	Bacteroidales	Prevotellaceae	Paraprevotella	Paraprevotella clara	287	0	0	0	0	0	0	0	0
Bacteria	Bacteroidetes	Bacteroidia	Bacteroidales	Prevotellaceae	Paraprevotella	unclassified Paraprevotella	0	0	0	32	0	0	0	0	0
Bacteria	Bacteroidetes	Bacteroidia	Bacteroidales	Prevotellaceae	Prevotella	Prevotella conceptionensis	4	0	0	0	0	0	0	0	0
Bacteria	Bacteroidetes	Bacteroidia	Bacteroidales	Prevotellaceae	Prevotella	Prevotella copri	17	6	4	7282	1	0	0	1	3
Bacteria	Bacteroidetes	Bacteroidia	Bacteroidales	Prevotellaceae	Prevotella	Prevotella corporis	0	0	1	0	0	0	0	0	0
Bacteria	Bacteroidetes	Bacteroidia	Bacteroidales	Prevotellaceae	Prevotella	Prevotella genomosp.	1	0	0	0	0	0	0	0	0
Bacteria	Bacteroidetes	Bacteroidia	Bacteroidales	Prevotellaceae	Prevotella	Prevotella loescheii	1	0	0	0	0	0	0	0	0
Bacteria	Bacteroidetes	Bacteroidia	Bacteroidales	Prevotellaceae	Prevotella	Prevotella oralis	111	0	0	0	0	0	0	0	0
Bacteria	Bacteroidetes	Bacteroidia	Bacteroidales	Prevotellaceae	Prevotella	Prevotella oris	907	0	0	0	0	0	0	0	0
Bacteria	Bacteroidetes	Bacteroidia	Bacteroidales	Prevotellaceae	Prevotella	Prevotella ruminicola	5	0	0	0	0	0	0	0	0
Bacteria	Bacteroidetes	Bacteroidia	Bacteroidales	Prevotellaceae	Prevotella	Prevotella saccharolytica	1	0	0	0	0	0	0	0	0
Bacteria	Bacteroidetes	Bacteroidia	Bacteroidales	Prevotellaceae	Prevotella	Prevotella salivae	0	1	0	0	0	0	0	0	0
Bacteria	Bacteroidetes	Bacteroidia	Bacteroidales	Prevotellaceae	Prevotella	Prevotella shahii	1	0	0	0	0	0	0	0	0
Bacteria	Bacteroidetes	Bacteroidia	Bacteroidales	Prevotellaceae	Prevotella	Prevotella stercorea	2	1	3	1128	0	0	0	0	2
Bacteria	Bacteroidetes	Bacteroidia	Bacteroidales	Prevotellaceae	Prevotella	Prevotella timonensis	0	0	1	0	0	0	0	0	0
Bacteria	Bacteroidetes	Bacteroidia	Bacteroidales	Prevotellaceae	Prevotella	unclassified Prevotella	11	3	0	1633	0	0	2	2	0
Bacteria	Bacteroidetes	Bacteroidia	Bacteroidales	Prevotellaceae	unclassified Prevotellaceae	unclassified Prevotellaceae	0	0	0	770	1	0	0	4	0
Bacteria	Bacteroidetes	Bacteroidia	Bacteroidales	Rikenellaceae	Alistipes	Alistipes finegoldii	12	4	4	0	0	0	10	0	5
Bacteria	Bacteroidetes	Bacteroidia	Bacteroidales	Rikenellaceae	Alistipes	Alistipes ihumii	0	12	25	0	0	0	0	0	1
Bacteria	Bacteroidetes	Bacteroidia	Bacteroidales	Rikenellaceae	Alistipes	Alistipes indistinctus	6	0	2	0	0	0	3	0	0
Bacteria	Bacteroidetes	Bacteroidia	Bacteroidales	Rikenellaceae	Alistipes	Alistipes inops	0	0	0	0	0	0	0	0	10
Bacteria	Bacteroidetes	Bacteroidia	Bacteroidales	Rikenellaceae	Alistipes	Alistipes massiliensis	4	23	7	0	0	0	0	1	9
Bacteria	Bacteroidetes	Bacteroidia	Bacteroidales	Rikenellaceae	Alistipes	Alistipes obesi	46	66	0	0	0	0	0	0	49
Bacteria	Bacteroidetes	Bacteroidia	Bacteroidales	Rikenellaceae	Alistipes	Alistipes onderdonkii	99	0	44	0	67	0	33	4	118
Bacteria	Bacteroidetes	Bacteroidia	Bacteroidales	Rikenellaceae	Alistipes	Alistipes putredinis	139	249	564	86	49	0	159	1	412
Bacteria	Bacteroidetes	Bacteroidia	Bacteroidales	Rikenellaceae	Alistipes	Alistipes senegalensis	1	10	5	4	0	0	0	0	1
Bacteria	Bacteroidetes	Bacteroidia	Bacteroidales	Rikenellaceae	Alistipes	Alistipes shahii	21	1	79	30	22	0	34	0	11
Bacteria	Bacteroidetes	Bacteroidia	Bacteroidales	Rikenellaceae	Alistipes	Alistipes timonensis	1	0	3	0	0	0	2	0	0
Bacteria	Bacteroidetes	Bacteroidia	Bacteroidales	Rikenellaceae	Alistipes	Candidatus Alistipes	0	0	0	0	1	0	0	0	0
Bacteria	Bacteroidetes	Bacteroidia	Bacteroidales	Rikenellaceae	Alistipes	unclassified Alistipes	0	0	0	35	26	0	37	13	0
Bacteria	Bacteroidetes	Bacteroidia	Bacteroidales	Rikenellaceae	unclassified Rikenellaceae	unclassified Rikenellaceae	0	0	0	5	6	1	7	0	0
Bacteria	Bacteroidetes	Bacteroidia	Bacteroidales	unclassified Bacteroidales	unclassified Bacteroidales	Bacteroidales str.	1	0	0	0	0	0	0	0	0
Bacteria	Bacteroidetes	Bacteroidia	Bacteroidales	unclassified Bacteroidales	unclassified Bacteroidales	unclassified Bacteroidales	49	7	10	239	299	82	29	15	10
Bacteria	Bacteroidetes	Bacteroidia	unclassified Bacteroidia	unclassified Bacteroidia	unclassified Bacteroidia	unclassified Bacteroidia	0	0	0	102	36	145	61	17	0
Bacteria	Bacteroidetes	Cytophagia	Cytophagales	Cytophagaceae	Flexibacter	unclassified Flexibacter	0	0	0	0	0	0	0	0	1
Bacteria	Bacteroidetes	Sphingobacteriia	Sphingobacteriales	Sphingobacteriaceae	Sphingobacterium	unclassified Sphingobacterium	1	0	8	0	0	0	0	0	4
Bacteria	Chloroflexi	Chloroflexia	Chloroflexales	Chloroflexaceae	Chloroflexus	unclassified Chloroflexus	2	0	0	0	0	0	0	0	0
Bacteria	Cyanobacteria	unclassified Cyanobacteria	unclassified Cyanobacteria	unclassified Cyanobacteria	unclassified Cyanobacteria	cyanobacterium enrichment	79	0	0	0	0	0	0	0	218
Bacteria	Cyanobacteria	unclassified Cyanobacteria	unclassified Cyanobacteria	unclassified Cyanobacteria	unclassified Cyanobacteria	unclassified Cyanobacteria	0	0	0	0	1	0	0	0	0
Bacteria	Firmicutes	Bacilli	Bacillales	Bacillaceae	Bacillus	Bacillus cereus	0	1	0	0	0	0	0	0	0
Bacteria	Firmicutes	Bacilli	Bacillales	Bacillaceae	Bacillus	unclassified Bacillus	0	1	2	0	0	0	0	0	1
Bacteria	Firmicutes	Bacilli	Bacillales	Paenibacillaceae	Brevibacillus	Brevibacillus fulvus	1	0	0	0	0	0	0	0	0
Bacteria	Firmicutes	Bacilli	Bacillales	Staphylococcaceae	Staphylococcus	Staphylococcus warneri	1	1	0	0	0	0	0	0	0
Bacteria	Firmicutes	Bacilli	Bacillales	Staphylococcaceae	Staphylococcus	unclassified Staphylococcus	2	0	0	0	0	0	2	0	0
Bacteria	Firmicutes	Bacilli	Bacillales	Staphylococcaceae	unclassified Staphylococcaceae	unclassified Staphylococcaceae	0	0	0	0	0	0	2	0	0
Bacteria	Firmicutes	Bacilli	Bacillales	unclassified Bacillales	Dehalobacterium	Dehalobacterium formicoaceticum	1	1	0	0	0	0	0	0	0
Bacteria	Firmicutes	Bacilli	Bacillales	unclassified Bacillales	unclassified Bacillales	unclassified Bacillales	1	0	0	0	0	0	2	0	0
Bacteria	Firmicutes	Bacilli	Lactobacillales	Carnobacteriaceae	Carnobacterium	Carnobacterium divergens	0	0	0	2	0	0	0	0	0
Bacteria	Firmicutes	Bacilli	Lactobacillales	Carnobacteriaceae	Carnobacterium	Carnobacterium viridans	0	0	0	3	0	0	0	0	0
Bacteria	Firmicutes	Bacilli	Lactobacillales	Carnobacteriaceae	Granulicatella	Granulicatella adiacens	0	1	0	0	0	1	0	0	2
Bacteria	Firmicutes	Bacilli	Lactobacillales	Enterococcaceae	Enterococcus	Enterococcus casseliflavus	0	0	0	0	0	1	0	0	0
Bacteria	Firmicutes	Bacilli	Lactobacillales	Enterococcaceae	Enterococcus	Enterococcus durans	0	1	0	0	0	0	0	0	0
Bacteria	Firmicutes	Bacilli	Lactobacillales	Enterococcaceae	Enterococcus	Enterococcus faecalis	1	1	0	0	0	0	0	0	0
Bacteria	Firmicutes	Bacilli	Lactobacillales	Enterococcaceae	Enterococcus	Enterococcus faecium	0	0	0	0	0	0	2	0	0
Bacteria	Firmicutes	Bacilli	Lactobacillales	Enterococcaceae	Vagococcus	Vagococcus lutrae	0	1	0	0	0	0	0	0	0
Bacteria	Firmicutes	Bacilli	Lactobacillales	Lactobacillaceae	Lactobacillus	Lactobacillus algidus	0	0	0	0	0	0	1	0	0
Bacteria	Firmicutes	Bacilli	Lactobacillales	Lactobacillaceae	Lactobacillus	Lactobacillus animalis	0	0	1	0	0	0	0	0	0
Bacteria	Firmicutes	Bacilli	Lactobacillales	Lactobacillaceae	Lactobacillus	Lactobacillus delbrueckii	0	0	0	0	0	0	0	0	7
Bacteria	Firmicutes	Bacilli	Lactobacillales	Lactobacillaceae	Lactobacillus	Lactobacillus fuchuensis	0	0	0	0	0	0	0	0	1
Bacteria	Firmicutes	Bacilli	Lactobacillales	Lactobacillaceae	Lactobacillus	Lactobacillus gasseri	0	0	0	1	0	0	0	0	0
Bacteria	Firmicutes	Bacilli	Lactobacillales	Lactobacillaceae	Lactobacillus	Lactobacillus johnsonii	0	0	1	0	0	0	0	0	0
Bacteria	Firmicutes	Bacilli	Lactobacillales	Lactobacillaceae	Lactobacillus	Lactobacillus pobuzihii	0	0	0	0	0	0	0	0	2
Bacteria	Firmicutes	Bacilli	Lactobacillales	Lactobacillaceae	Lactobacillus	Lactobacillus reuteri	1	0	0	0	0	0	0	0	0
Bacteria	Firmicutes	Bacilli	Lactobacillales	Lactobacillaceae	Lactobacillus	Lactobacillus rogosae	23	22	17	39	0	0	27	31	17
Bacteria	Firmicutes	Bacilli	Lactobacillales	Lactobacillaceae	Lactobacillus	Lactobacillus sakei	1	0	0	0	0	0	0	0	38
Bacteria	Firmicutes	Bacilli	Lactobacillales	Lactobacillaceae	Lactobacillus	unclassified Lactobacillus	0	0	0	15	1	1	8	14	0
Bacteria	Firmicutes	Bacilli	Lactobacillales	Lactobacillaceae	unclassified Lactobacillaceae	unclassified Lactobacillaceae	0	0	0	3	3	2	4	1	0
Bacteria	Firmicutes	Bacilli	Lactobacillales	Leuconostocaceae	Leuconostoc	Leuconostoc citreum	0	1	0	0	0	0	0	0	0
Bacteria	Firmicutes	Bacilli	Lactobacillales	Leuconostocaceae	Leuconostoc	Leuconostoc gelidum	0	0	0	0	0	0	1	0	0
Bacteria	Firmicutes	Bacilli	Lactobacillales	Leuconostocaceae	Leuconostoc	Leuconostoc mesenteroides	0	0	0	0	0	0	0	1	0
Bacteria	Firmicutes	Bacilli	Lactobacillales	Streptococcaceae	Lactococcus	Lactococcus lactis	0	1	0	0	0	73	0	1	0
Bacteria	Firmicutes	Bacilli	Lactobacillales	Streptococcaceae	Lactococcus	Lactococcus plantarum	0	1	0	0	0	0	0	0	0
Bacteria	Firmicutes	Bacilli	Lactobacillales	Streptococcaceae	Lactococcus	Lactococcus raffinolactis	0	1	0	0	0	0	0	0	0
Bacteria	Firmicutes	Bacilli	Lactobacillales	Streptococcaceae	Lactococcus	unclassified Lactococcus	0	0	0	0	0	19	0	0	0
Bacteria	Firmicutes	Bacilli	Lactobacillales	Streptococcaceae	Okadaella	Okadaella gastrococcus	3	3	0	1	0	4	3	2	0
Bacteria	Firmicutes	Bacilli	Lactobacillales	Streptococcaceae	Okadaella	unclassified Okadaella	0	0	0	0	1	0	1	0	0
Bacteria	Firmicutes	Bacilli	Lactobacillales	Streptococcaceae	Streptococcus	Streptococcus anginosus	0	0	1	0	1	0	0	0	0
Bacteria	Firmicutes	Bacilli	Lactobacillales	Streptococcaceae	Streptococcus	Streptococcus australis	0	1	0	0	0	0	0	0	0
Bacteria	Firmicutes	Bacilli	Lactobacillales	Streptococcaceae	Streptococcus	Streptococcus cristatus	1	1	0	0	0	0	0	0	0
Bacteria	Firmicutes	Bacilli	Lactobacillales	Streptococcaceae	Streptococcus	Streptococcus hongkongensis	2	0	0	0	0	0	0	0	1
Bacteria	Firmicutes	Bacilli	Lactobacillales	Streptococcaceae	Streptococcus	Streptococcus infantis	0	0	0	0	2	0	0	1	0
Bacteria	Firmicutes	Bacilli	Lactobacillales	Streptococcaceae	Streptococcus	Streptococcus mutans	0	3	0	0	0	3	1	0	0
Bacteria	Firmicutes	Bacilli	Lactobacillales	Streptococcaceae	Streptococcus	Streptococcus oligofermentans	0	0	0	0	0	2	1	2	0
Bacteria	Firmicutes	Bacilli	Lactobacillales	Streptococcaceae	Streptococcus	Streptococcus oralis	5	1	1	0	0	0	0	0	0
Bacteria	Firmicutes	Bacilli	Lactobacillales	Streptococcaceae	Streptococcus	Streptococcus parasanguinis	7	10	1	0	2	1	0	1	0
Bacteria	Firmicutes	Bacilli	Lactobacillales	Streptococcaceae	Streptococcus	Streptococcus peroris	0	0	0	0	0	0	0	0	1
Bacteria	Firmicutes	Bacilli	Lactobacillales	Streptococcaceae	Streptococcus	Streptococcus rubneri	2	0	0	0	0	0	0	0	0
Bacteria	Firmicutes	Bacilli	Lactobacillales	Streptococcaceae	Streptococcus	Streptococcus salivarius	37	32	7	6	6	12	33	3	3
Bacteria	Firmicutes	Bacilli	Lactobacillales	Streptococcaceae	Streptococcus	Streptococcus sanguinis	2	1	1	0	0	0	0	0	1
Bacteria	Firmicutes	Bacilli	Lactobacillales	Streptococcaceae	Streptococcus	Streptococcus thermophilus	5	20	0	2	0	3	0	2	33
Bacteria	Firmicutes	Bacilli	Lactobacillales	Streptococcaceae	Streptococcus	Streptococcus uberis	1	1	0	0	0	0	0	0	0
Bacteria	Firmicutes	Bacilli	Lactobacillales	Streptococcaceae	Streptococcus	unclassified Streptococcus	0	1	0	3	4	2	3	1	0
Bacteria	Firmicutes	Bacilli	Lactobacillales	Streptococcaceae	unclassified Streptococcaceae	unclassified Streptococcaceae	1	0	0	2	0	3	2	0	0
Bacteria	Firmicutes	Bacilli	Lactobacillales	unclassified Lactobacillales	unclassified Lactobacillales	unclassified Lactobacillales	0	0	0	5	1	0	2	1	0
Bacteria	Firmicutes	Bacilli	Turicibacterales	Turicibacteraceae	Turicibacter	unclassified Turicibacter	0	0	0	1	0	1	0	0	0
Bacteria	Firmicutes	Bacilli	Turicibacterales	unclassified Turicibacterales	unclassified Turicibacterales	unclassified Turicibacterales	0	0	0	2	3	0	0	0	0
Bacteria	Firmicutes	Bacilli	unclassified Bacilli	unclassified Bacilli	unclassified Bacilli	unclassified Bacilli	0	0	0	7	3	2	1	2	0
Bacteria	Firmicutes	Clostridia	Clostridiales	Caldicoprobacteraceae	Caldicoprobacter	Caldicoprobacter algeriensis	3	1	0	0	0	0	0	0	0
Bacteria	Firmicutes	Clostridia	Clostridiales	Catabacteriaceae	Catabacter	Catabacter hongkongensis	2	2	1	0	0	0	0	0	3
Bacteria	Firmicutes	Clostridia	Clostridiales	Christensenellaceae	Christensenella	Christensenella minuta	186	19	13	0	0	0	0	0	10
Bacteria	Firmicutes	Clostridia	Clostridiales	Christensenellaceae	unclassified Christensenellaceae	unclassified Christensenellaceae	6	4	0	187	4	0	10	1	0
Bacteria	Firmicutes	Clostridia	Clostridiales	Clostridiaceae	Alkaliphilus	Alkaliphilus crotonatoxidans	1	0	0	0	0	0	0	0	0
Bacteria	Firmicutes	Clostridia	Clostridiales	Clostridiaceae	Alkaliphilus	Alkaliphilus oremlandii	0	0	0	0	0	0	0	0	1
Bacteria	Firmicutes	Clostridia	Clostridiales	Clostridiaceae	Brassicibacter	Brassicibacter mesophilus	0	0	1	0	0	0	0	0	1
Bacteria	Firmicutes	Clostridia	Clostridiales	Clostridiaceae	Butyricicoccus	Butyricicoccus pullicaecorum	9	7	11	0	0	0	0	0	4
Bacteria	Firmicutes	Clostridia	Clostridiales	Clostridiaceae	Caloramator	Caloramator fervidus	35	0	50	0	0	0	0	0	44
Bacteria	Firmicutes	Clostridia	Clostridiales	Clostridiaceae	Caloramator	Caloramator mitchellensis	0	0	0	0	0	0	0	0	4
Bacteria	Firmicutes	Clostridia	Clostridiales	Clostridiaceae	Caloranaerobacter	Caloranaerobacter azorensis	0	0	1	0	0	0	0	0	1
Bacteria	Firmicutes	Clostridia	Clostridiales	Clostridiaceae	Clostridium	Clostridium aminobutyricum	8	2	2	0	0	0	0	0	2
Bacteria	Firmicutes	Clostridia	Clostridiales	Clostridiaceae	Clostridium	Clostridium amylolyticum	0	0	0	0	0	0	0	0	1
Bacteria	Firmicutes	Clostridia	Clostridiales	Clostridiaceae	Clostridium	Clostridium baratii	0	1	0	0	0	0	0	0	0
Bacteria	Firmicutes	Clostridia	Clostridiales	Clostridiaceae	Clostridium	Clostridium botulinum	1	0	0	0	0	0	0	0	0
Bacteria	Firmicutes	Clostridia	Clostridiales	Clostridiaceae	Clostridium	Clostridium bovipellis	0	0	1	0	0	0	0	0	0
Bacteria	Firmicutes	Clostridia	Clostridiales	Clostridiaceae	Clostridium	Clostridium carnis	1	0	0	0	0	0	0	0	3
Bacteria	Firmicutes	Clostridia	Clostridiales	Clostridiaceae	Clostridium	Clostridium celatum	11	1	0	0	0	0	0	0	15
Bacteria	Firmicutes	Clostridia	Clostridiales	Clostridiaceae	Clostridium	Clostridium cellulovorans	3	8	0	0	0	0	0	0	2
Bacteria	Firmicutes	Clostridia	Clostridiales	Clostridiaceae	Clostridium	Clostridium chartatabidum	3	0	0	0	0	0	0	0	0
Bacteria	Firmicutes	Clostridia	Clostridiales	Clostridiaceae	Clostridium	Clostridium chauvoei	1	0	0	0	0	0	0	0	1
Bacteria	Firmicutes	Clostridia	Clostridiales	Clostridiaceae	Clostridium	Clostridium colicanis	0	1	0	0	0	0	0	0	0
Bacteria	Firmicutes	Clostridia	Clostridiales	Clostridiaceae	Clostridium	Clostridium disporicum	1	0	0	0	0	0	0	0	4
Bacteria	Firmicutes	Clostridia	Clostridiales	Clostridiaceae	Clostridium	Clostridium formicaceticum	0	0	0	0	0	0	0	0	1
Bacteria	Firmicutes	Clostridia	Clostridiales	Clostridiaceae	Clostridium	Clostridium fusiformis	23	23	14	0	0	0	0	0	24
Bacteria	Firmicutes	Clostridia	Clostridiales	Clostridiaceae	Clostridium	Clostridium ganghwense	0	0	0	0	0	0	0	0	1
Bacteria	Firmicutes	Clostridia	Clostridiales	Clostridiaceae	Clostridium	Clostridium hveragerdense	2	0	0	0	0	0	0	0	0
Bacteria	Firmicutes	Clostridia	Clostridiales	Clostridiaceae	Clostridium	Clostridium hydrogeniformans	0	0	0	0	0	0	0	0	1
Bacteria	Firmicutes	Clostridia	Clostridiales	Clostridiaceae	Clostridium	Clostridium intestinale	1	0	1	0	0	0	0	0	0
Bacteria	Firmicutes	Clostridia	Clostridiales	Clostridiaceae	Clostridium	Clostridium malenominatum	2	0	0	0	0	0	0	0	0
Bacteria	Firmicutes	Clostridia	Clostridiales	Clostridiaceae	Clostridium	Clostridium maximum	0	1	0	0	0	0	0	0	0
Bacteria	Firmicutes	Clostridia	Clostridiales	Clostridiaceae	Clostridium	Clostridium oceanicum	6	0	0	0	0	0	0	0	0
Bacteria	Firmicutes	Clostridia	Clostridiales	Clostridiaceae	Clostridium	Clostridium oryzae	1	0	0	0	0	0	0	0	0
Bacteria	Firmicutes	Clostridia	Clostridiales	Clostridiaceae	Clostridium	Clostridium pascui	0	0	1	0	0	0	0	0	0
Bacteria	Firmicutes	Clostridia	Clostridiales	Clostridiaceae	Clostridium	Clostridium perfringens	1	0	0	69	2	4	0	0	0
Bacteria	Firmicutes	Clostridia	Clostridiales	Clostridiaceae	Clostridium	Clostridium phoceensis	22	16	6	0	0	0	0	0	1
Bacteria	Firmicutes	Clostridia	Clostridiales	Clostridiaceae	Clostridium	Clostridium ruminantium	0	0	0	90	1	3	16	5	0
Bacteria	Firmicutes	Clostridia	Clostridiales	Clostridiaceae	Clostridium	Clostridium septicum	1	0	0	0	0	0	0	0	0
Bacteria	Firmicutes	Clostridia	Clostridiales	Clostridiaceae	Clostridium	Clostridium sulfidigenes	6	3	7	0	0	0	0	0	1
Bacteria	Firmicutes	Clostridia	Clostridiales	Clostridiaceae	Clostridium	unclassified Clostridium	20	9	8	296	408	74	398	21	19
Bacteria	Firmicutes	Clostridia	Clostridiales	Clostridiaceae	Falcatimonas	Falcatimonas natans	9	21	16	0	0	0	0	0	12
Bacteria	Firmicutes	Clostridia	Clostridiales	Clostridiaceae	Geosporobacter	Geosporobacter ferrireducens	9	0	0	0	0	0	0	0	0
Bacteria	Firmicutes	Clostridia	Clostridiales	Clostridiaceae	Geosporobacter	Geosporobacter subterraneus	1	1	0	0	0	0	0	0	0
Bacteria	Firmicutes	Clostridia	Clostridiales	Clostridiaceae	Hungatella	Hungatella effluvii	1	1	2	0	0	0	0	0	3
Bacteria	Firmicutes	Clostridia	Clostridiales	Clostridiaceae	Hungatella	Hungatella hathewayi	49	32	82	0	0	0	0	0	50
Bacteria	Firmicutes	Clostridia	Clostridiales	Clostridiaceae	Lactonifactor	Lactonifactor longoviformis	6	3	3	0	0	0	0	0	3
Bacteria	Firmicutes	Clostridia	Clostridiales	Clostridiaceae	Lutispora	Lutispora thermophila	16	15	7	0	0	0	0	0	10
Bacteria	Firmicutes	Clostridia	Clostridiales	Clostridiaceae	Oxobacter	Oxobacter pfennigii	0	0	1	0	0	0	0	0	0
Bacteria	Firmicutes	Clostridia	Clostridiales	Clostridiaceae	Thermotalea	Thermotalea metallivorans	11	8	0	0	0	0	0	0	2
Bacteria	Firmicutes	Clostridia	Clostridiales	Clostridiaceae	Tindallia	Tindallia texcoconensis	1	0	0	0	0	0	0	0	0
Bacteria	Firmicutes	Clostridia	Clostridiales	Clostridiaceae	unclassified Clostridiaceae	unclassified Clostridiaceae	4	1	4	50	28	18	21	2	1
Bacteria	Firmicutes	Clostridia	Clostridiales	Clostridiales Family XII. Incertae Sedis	Acidaminobacter	Acidaminobacter hydrogenoformans	4	0	11	0	0	0	0	0	1
Bacteria	Firmicutes	Clostridia	Clostridiales	Clostridiales Family XIII. Incertae Sedis	Anaerovorax	Anaerovorax odorimutans	3	3	14	0	0	0	0	0	7
Bacteria	Firmicutes	Clostridia	Clostridiales	Clostridiales Family XIII. Incertae Sedis	Casaltella	Casaltella massiliensis	0	0	1	0	0	0	0	0	0
Bacteria	Firmicutes	Clostridia	Clostridiales	Clostridiales Family XIII. Incertae Sedis	Mogibacterium	Mogibacterium diversum	0	3	0	0	0	0	0	0	3
Bacteria	Firmicutes	Clostridia	Clostridiales	Clostridiales Family XIII. Incertae Sedis	unclassified Clostridiales Family XIII. Incertae Sedis	Eubacterium brachy	0	0	0	0	0	0	0	0	1
Bacteria	Firmicutes	Clostridia	Clostridiales	Clostridiales Family XIII. Incertae Sedis	unclassified Clostridiales Family XIII. Incertae Sedis	Eubacterium infirmum	0	3	3	0	0	0	0	0	1
Bacteria	Firmicutes	Clostridia	Clostridiales	Clostridiales Family XIII. Incertae Sedis	unclassified Clostridiales Family XIII. Incertae Sedis	Eubacterium saphenum	1	0	2	0	0	0	0	0	2
Bacteria	Firmicutes	Clostridia	Clostridiales	Clostridiales Family XIII. Incertae Sedis	unclassified Clostridiales Family XIII. Incertae Sedis	Eubacterium sulci	0	0	0	0	0	0	0	0	1
Bacteria	Firmicutes	Clostridia	Clostridiales	Defluviitaleaceae	Defluviitalea	Defluviitalea phaphyphila	1	0	0	0	0	0	0	0	0
Bacteria	Firmicutes	Clostridia	Clostridiales	Defluviitaleaceae	Defluviitalea	Defluviitalea raffinosedens	0	0	11	0	0	0	0	0	0
Bacteria	Firmicutes	Clostridia	Clostridiales	Defluviitaleaceae	Defluviitalea	Defluviitalea saccharophila	0	3	0	0	0	0	0	0	0
Bacteria	Firmicutes	Clostridia	Clostridiales	Defluviitaleaceae	Vallitalea	Vallitalea guaymasensis	2	6	5	0	0	0	0	0	11
Bacteria	Firmicutes	Clostridia	Clostridiales	Defluviitaleaceae	Vallitalea	Vallitalea pronyensis	2	0	0	0	0	0	0	0	0
Bacteria	Firmicutes	Clostridia	Clostridiales	Dehalobacteriaceae	Dehalobacterium	unclassified Dehalobacterium	0	0	0	4	0	0	0	0	0
Bacteria	Firmicutes	Clostridia	Clostridiales	Dehalobacteriaceae	unclassified Dehalobacteriaceae	unclassified Dehalobacteriaceae	0	0	0	1	0	0	0	0	0
Bacteria	Firmicutes	Clostridia	Clostridiales	Eubacteriaceae	Alkalibacter	Alkalibacter saccharofermentans	1	0	0	0	0	0	0	0	0
Bacteria	Firmicutes	Clostridia	Clostridiales	Eubacteriaceae	Alkalibaculum	Alkalibaculum bacchi	5	3	2	0	0	0	0	0	1
Bacteria	Firmicutes	Clostridia	Clostridiales	Eubacteriaceae	Anaerofustis	unclassified Anaerofustis	0	0	0	2	0	0	2	0	0
Bacteria	Firmicutes	Clostridia	Clostridiales	Eubacteriaceae	Eubacterium	Eubacterium cellulosolvens	1	5	6	0	0	0	0	0	2
Bacteria	Firmicutes	Clostridia	Clostridiales	Eubacteriaceae	Eubacterium	Eubacterium coprostanoligenes	39	110	59	0	0	0	0	0	160
Bacteria	Firmicutes	Clostridia	Clostridiales	Eubacteriaceae	Eubacterium	Eubacterium desmolans	89	19	183	0	0	0	0	0	44
Bacteria	Firmicutes	Clostridia	Clostridiales	Eubacteriaceae	Eubacterium	Eubacterium eligens	216	349	482	42	22	419	0	0	200
Bacteria	Firmicutes	Clostridia	Clostridiales	Eubacteriaceae	Eubacterium	Eubacterium hallii	120	195	262	99	248	65	105	7	275
Bacteria	Firmicutes	Clostridia	Clostridiales	Eubacteriaceae	Eubacterium	Eubacterium oxidoreducens	11	12	5	0	0	0	0	0	3
Bacteria	Firmicutes	Clostridia	Clostridiales	Eubacteriaceae	Eubacterium	Eubacterium plexicaudatum	0	2	0	0	0	0	0	0	0
Bacteria	Firmicutes	Clostridia	Clostridiales	Eubacteriaceae	Eubacterium	Eubacterium ramulus	16	14	43	32	48	418	107	23	125
Bacteria	Firmicutes	Clostridia	Clostridiales	Eubacteriaceae	Eubacterium	Eubacterium rangiferina	3	6	1	0	0	0	0	0	2
Bacteria	Firmicutes	Clostridia	Clostridiales	Eubacteriaceae	Eubacterium	Eubacterium ruminantium	2	8	3	0	0	0	0	0	1
Bacteria	Firmicutes	Clostridia	Clostridiales	Eubacteriaceae	Eubacterium	Eubacterium uniforme	5	3	3	0	0	0	0	0	1
Bacteria	Firmicutes	Clostridia	Clostridiales	Eubacteriaceae	Eubacterium	Eubacterium ventriosum	27	40	94	46	41	0	21	1	83
Bacteria	Firmicutes	Clostridia	Clostridiales	Eubacteriaceae	Eubacterium	Eubacterium xylanophilum	32	72	12	0	0	0	0	0	13
Bacteria	Firmicutes	Clostridia	Clostridiales	Eubacteriaceae	Eubacterium	unclassified Eubacterium	62	45	5	437	704	731	327	106	4
Bacteria	Firmicutes	Clostridia	Clostridiales	Eubacteriaceae	unclassified Eubacteriaceae	Eubacteriaceae oral	12	15	15	0	0	0	0	0	26
Bacteria	Firmicutes	Clostridia	Clostridiales	Eubacteriaceae	unclassified Eubacteriaceae	unclassified Eubacteriaceae	0	0	0	41	183	109	69	33	0
Bacteria	Firmicutes	Clostridia	Clostridiales	Gracilibacteraceae	Gracilibacter	Gracilibacter thermotolerans	1184	1125	5	0	0	0	0	0	9
Bacteria	Firmicutes	Clostridia	Clostridiales	Heliobacteriaceae	Candidatus Heliomonas	Candidatus Heliomonas	0	0	0	0	0	0	0	0	2
Bacteria	Firmicutes	Clostridia	Clostridiales	Lachnospiraceae	Abyssivirga	Abyssivirga alkaniphila	3	5	3	0	0	0	0	0	7
Bacteria	Firmicutes	Clostridia	Clostridiales	Lachnospiraceae	Acetatifactor	Acetatifactor muris	0	1	0	0	0	0	0	0	0
Bacteria	Firmicutes	Clostridia	Clostridiales	Lachnospiraceae	Acetitomaculum	Acetitomaculum ruminis	1	0	0	0	0	0	0	0	1
Bacteria	Firmicutes	Clostridia	Clostridiales	Lachnospiraceae	Agathobacter	Agathobacter ruminis	0	5	5	0	0	0	0	0	1
Bacteria	Firmicutes	Clostridia	Clostridiales	Lachnospiraceae	Anaerobium	Anaerobium acetethylicum	23	31	28	0	0	0	0	0	17
Bacteria	Firmicutes	Clostridia	Clostridiales	Lachnospiraceae	Anaerocolumna	Anaerocolumna aminovalerica	4	4	6	0	0	0	0	0	8
Bacteria	Firmicutes	Clostridia	Clostridiales	Lachnospiraceae	Anaerocolumna	Anaerocolumna cellulosilytica	5	0	6	0	0	0	0	0	2
Bacteria	Firmicutes	Clostridia	Clostridiales	Lachnospiraceae	Anaerocolumna	Anaerocolumna xylanovorans	2	1	1	0	0	0	0	0	0
Bacteria	Firmicutes	Clostridia	Clostridiales	Lachnospiraceae	Anaerosporobacter	Anaerosporobacter mobilis	6	11	3	0	0	0	0	0	3
Bacteria	Firmicutes	Clostridia	Clostridiales	Lachnospiraceae	Anaerostipes	Anaerostipes butyraticus	7	6	11	0	0	1	0	0	12
Bacteria	Firmicutes	Clostridia	Clostridiales	Lachnospiraceae	Anaerostipes	Anaerostipes caccae	0	2	0	0	0	3	1	0	1
Bacteria	Firmicutes	Clostridia	Clostridiales	Lachnospiraceae	Anaerostipes	Anaerostipes hadrus	178	142	300	92	1214	1667	540	90	584
Bacteria	Firmicutes	Clostridia	Clostridiales	Lachnospiraceae	Anaerostipes	Anaerostipes rhamnosivorans	1	6	1	0	0	0	0	0	4
Bacteria	Firmicutes	Clostridia	Clostridiales	Lachnospiraceae	Anaerostipes	unclassified Anaerostipes	0	0	0	76	821	1375	336	25	0
Bacteria	Firmicutes	Clostridia	Clostridiales	Lachnospiraceae	Anaerotaenia	Anaerotaenia torta	48	71	199	0	0	0	0	0	36
Bacteria	Firmicutes	Clostridia	Clostridiales	Lachnospiraceae	Bariatricus	Bariatricus massiliensis	0	2	0	0	0	0	0	0	3
Bacteria	Firmicutes	Clostridia	Clostridiales	Lachnospiraceae	Blautia	Blautia coccoides	4	1	0	0	0	0	0	0	0
Bacteria	Firmicutes	Clostridia	Clostridiales	Lachnospiraceae	Blautia	Blautia faecis	316	326	51	104	190	108	175	15	281
Bacteria	Firmicutes	Clostridia	Clostridiales	Lachnospiraceae	Blautia	Blautia glucerasea	19	25	11	0	0	0	0	0	10
Bacteria	Firmicutes	Clostridia	Clostridiales	Lachnospiraceae	Blautia	Blautia hansenii	2	5	1	0	0	0	0	0	1
Bacteria	Firmicutes	Clostridia	Clostridiales	Lachnospiraceae	Blautia	Blautia hydrogenotrophica	7	7	4	0	0	0	15	0	11
Bacteria	Firmicutes	Clostridia	Clostridiales	Lachnospiraceae	Blautia	Blautia luti	36	16	4	363	929	899	749	89	49
Bacteria	Firmicutes	Clostridia	Clostridiales	Lachnospiraceae	Blautia	Blautia massiliensis	830	111	75	0	0	0	0	0	446
Bacteria	Firmicutes	Clostridia	Clostridiales	Lachnospiraceae	Blautia	Blautia obeum	476	443	184	103	193	867	0	10	191
Bacteria	Firmicutes	Clostridia	Clostridiales	Lachnospiraceae	Blautia	Blautia producta	17	21	2	0	0	9	78	0	5
Bacteria	Firmicutes	Clostridia	Clostridiales	Lachnospiraceae	Blautia	Blautia schinkii	35	52	10	0	0	0	0	0	26
Bacteria	Firmicutes	Clostridia	Clostridiales	Lachnospiraceae	Blautia	Blautia stercoris	215	25	5	0	0	0	0	0	28
Bacteria	Firmicutes	Clostridia	Clostridiales	Lachnospiraceae	Blautia	Blautia wexlerae	454	1312	335	188	672	435	387	47	710
Bacteria	Firmicutes	Clostridia	Clostridiales	Lachnospiraceae	Blautia	Ruminococcus gnavus	10	10	24	0	0	0	0	0	23
Bacteria	Firmicutes	Clostridia	Clostridiales	Lachnospiraceae	Blautia	Ruminococcus obeum	0	0	0	11	13	0	0	2	0
Bacteria	Firmicutes	Clostridia	Clostridiales	Lachnospiraceae	Blautia	Ruminococcus torques	34	161	76	0	0	0	0	0	155
Bacteria	Firmicutes	Clostridia	Clostridiales	Lachnospiraceae	Blautia	unclassified Blautia	0	0	0	1185	4408	3947	1841	233	0
Bacteria	Firmicutes	Clostridia	Clostridiales	Lachnospiraceae	Butyrivibrio	Butyrivibrio crossotus	1	1	2	0	0	0	0	0	0
Bacteria	Firmicutes	Clostridia	Clostridiales	Lachnospiraceae	Butyrivibrio	Butyrivibrio fibrisolvens	9	3	18	0	0	0	0	0	6
Bacteria	Firmicutes	Clostridia	Clostridiales	Lachnospiraceae	Butyrivibrio	unclassified Butyrivibrio	0	0	0	1	2	15	24	0	0
Bacteria	Firmicutes	Clostridia	Clostridiales	Lachnospiraceae	Catonella	unclassified Catonella	4	0	1	0	0	0	0	0	0
Bacteria	Firmicutes	Clostridia	Clostridiales	Lachnospiraceae	Coprococcus	Coprococcus catus	76	25	20	39	70	46	29	3	41
Bacteria	Firmicutes	Clostridia	Clostridiales	Lachnospiraceae	Coprococcus	Coprococcus comes	33	8	19	84	107	147	0	18	191
Bacteria	Firmicutes	Clostridia	Clostridiales	Lachnospiraceae	Coprococcus	Coprococcus eutactus	7	11	161	189	152	0	0	0	91
Bacteria	Firmicutes	Clostridia	Clostridiales	Lachnospiraceae	Coprococcus	unclassified Coprococcus	0	0	0	286	569	434	182	11	0
Bacteria	Firmicutes	Clostridia	Clostridiales	Lachnospiraceae	Dorea	Candidatus Dorea	159	135	32	0	0	0	91	0	41
Bacteria	Firmicutes	Clostridia	Clostridiales	Lachnospiraceae	Dorea	Dorea formicigenerans	52	64	36	78	78	133	126	10	57
Bacteria	Firmicutes	Clostridia	Clostridiales	Lachnospiraceae	Dorea	Dorea longicatena	207	3	187	0	0	0	0	0	206
Bacteria	Firmicutes	Clostridia	Clostridiales	Lachnospiraceae	Dorea	unclassified Dorea	0	0	0	74	252	226	253	7	1
Bacteria	Firmicutes	Clostridia	Clostridiales	Lachnospiraceae	Eisenbergiella	Eisenbergiella massiliensis	3	7	4	0	0	0	0	0	6
Bacteria	Firmicutes	Clostridia	Clostridiales	Lachnospiraceae	Eisenbergiella	Eisenbergiella tayi	15	25	20	0	0	1	0	0	22
Bacteria	Firmicutes	Clostridia	Clostridiales	Lachnospiraceae	Fusicatenibacter	Fusicatenibacter saccharivorans	786	902	760	134	1398	6299	798	548	752
Bacteria	Firmicutes	Clostridia	Clostridiales	Lachnospiraceae	Fusicatenibacter	unclassified Fusicatenibacter	0	0	0	85	864	3043	469	142	0
Bacteria	Firmicutes	Clostridia	Clostridiales	Lachnospiraceae	Herbinix	Herbinix luporum	56	0	13	0	0	0	0	0	8
Bacteria	Firmicutes	Clostridia	Clostridiales	Lachnospiraceae	Hespellia	Hespellia porcina	31	44	10	0	0	0	0	0	52
Bacteria	Firmicutes	Clostridia	Clostridiales	Lachnospiraceae	Hespellia	Hespellia stercorisuis	5	3	3	0	0	0	0	0	3
Bacteria	Firmicutes	Clostridia	Clostridiales	Lachnospiraceae	Lachnoanaerobaculum	Lachnoanaerobaculum cf.	1	1	8	0	0	0	0	0	0
Bacteria	Firmicutes	Clostridia	Clostridiales	Lachnospiraceae	Lachnoanaerobaculum	Lachnoanaerobaculum orale	1	0	2	0	0	0	0	0	1
Bacteria	Firmicutes	Clostridia	Clostridiales	Lachnospiraceae	Lachnoanaerobaculum	Lachnoanaerobaculum saburreum	21	10	8	0	0	0	0	0	5
Bacteria	Firmicutes	Clostridia	Clostridiales	Lachnospiraceae	Lachnoanaerobaculum	Lachnoanaerobaculum umeaense	2	5	1	0	0	0	0	0	2
Bacteria	Firmicutes	Clostridia	Clostridiales	Lachnospiraceae	Lachnobacterium	Lachnobacterium bovis	2	132	0	0	0	0	0	0	2
Bacteria	Firmicutes	Clostridia	Clostridiales	Lachnospiraceae	Lachnobacterium	unclassified Lachnobacterium	0	0	0	41	6	1	0	0	0
Bacteria	Firmicutes	Clostridia	Clostridiales	Lachnospiraceae	Lachnoclostridium	Clostridium aerotolerans	116	72	99	0	0	0	0	0	14
Bacteria	Firmicutes	Clostridia	Clostridiales	Lachnospiraceae	Lachnoclostridium	Clostridium aldenense	77	148	179	0	0	0	1	0	81
Bacteria	Firmicutes	Clostridia	Clostridiales	Lachnospiraceae	Lachnoclostridium	Clostridium algidixylanolyticum	2	0	0	0	0	0	0	0	0
Bacteria	Firmicutes	Clostridia	Clostridiales	Lachnospiraceae	Lachnoclostridium	Clostridium aminophilum	2	0	0	0	0	0	0	0	0
Bacteria	Firmicutes	Clostridia	Clostridiales	Lachnospiraceae	Lachnoclostridium	Clostridium amygdalinum	5	2	0	0	0	0	0	0	0
Bacteria	Firmicutes	Clostridia	Clostridiales	Lachnospiraceae	Lachnoclostridium	Clostridium asparagiforme	15	5	7	0	0	0	0	0	4
Bacteria	Firmicutes	Clostridia	Clostridiales	Lachnospiraceae	Lachnoclostridium	Clostridium bolteae	2	3	6	0	0	0	0	0	4
Bacteria	Firmicutes	Clostridia	Clostridiales	Lachnospiraceae	Lachnoclostridium	Clostridium celerecrescens	9	22	4	0	0	0	0	0	14
Bacteria	Firmicutes	Clostridia	Clostridiales	Lachnospiraceae	Lachnoclostridium	Clostridium citroniae	0	1	0	0	0	0	0	0	0
Bacteria	Firmicutes	Clostridia	Clostridiales	Lachnospiraceae	Lachnoclostridium	Clostridium clostridioforme	27	48	45	0	0	0	3	0	39
Bacteria	Firmicutes	Clostridia	Clostridiales	Lachnospiraceae	Lachnoclostridium	Clostridium fimetarium	1	1	12	0	0	0	0	0	2
Bacteria	Firmicutes	Clostridia	Clostridiales	Lachnospiraceae	Lachnoclostridium	Clostridium glycyrrhizinilyticum	1	0	4	0	0	0	0	0	5
Bacteria	Firmicutes	Clostridia	Clostridiales	Lachnospiraceae	Lachnoclostridium	Clostridium hathewayi	0	0	0	0	0	0	1	0	0
Bacteria	Firmicutes	Clostridia	Clostridiales	Lachnospiraceae	Lachnoclostridium	Clostridium hylemonae	7	4	5	0	0	0	0	0	3
Bacteria	Firmicutes	Clostridia	Clostridiales	Lachnospiraceae	Lachnoclostridium	Clostridium indolis	4	7	5	0	0	0	0	0	3
Bacteria	Firmicutes	Clostridia	Clostridiales	Lachnospiraceae	Lachnoclostridium	Clostridium lavalense	11	11	5	0	0	0	0	0	3
Bacteria	Firmicutes	Clostridia	Clostridiales	Lachnospiraceae	Lachnoclostridium	Clostridium oroticum	13	34	8	0	0	0	0	0	17
Bacteria	Firmicutes	Clostridia	Clostridiales	Lachnospiraceae	Lachnoclostridium	Clostridium polysaccharolyticum	34	34	45	0	0	0	0	0	34
Bacteria	Firmicutes	Clostridia	Clostridiales	Lachnospiraceae	Lachnoclostridium	Clostridium populeti	15	37	29	0	0	0	0	0	20
Bacteria	Firmicutes	Clostridia	Clostridiales	Lachnospiraceae	Lachnoclostridium	Clostridium saccharolyticum	90	64	110	0	0	0	0	0	45
Bacteria	Firmicutes	Clostridia	Clostridiales	Lachnospiraceae	Lachnoclostridium	Clostridium scindens	4	2	0	0	0	0	0	0	0
Bacteria	Firmicutes	Clostridia	Clostridiales	Lachnospiraceae	Lachnoclostridium	Clostridium sphenoides	17	52	12	0	0	0	0	0	16
Bacteria	Firmicutes	Clostridia	Clostridiales	Lachnospiraceae	Lachnoclostridium	Clostridium symbiosum	2	2	5	0	0	0	1	0	7
Bacteria	Firmicutes	Clostridia	Clostridiales	Lachnospiraceae	Lachnoclostridium	Clostridium xylanolyticum	152	893	94	0	0	0	0	0	8
Bacteria	Firmicutes	Clostridia	Clostridiales	Lachnospiraceae	Lachnoclostridium	Desulfotomaculum guttoideum	8	31	7	0	0	0	0	0	10
Bacteria	Firmicutes	Clostridia	Clostridiales	Lachnospiraceae	Lachnoclostridium	Eubacterium contortum	11	11	2	0	0	0	1	0	5
Bacteria	Firmicutes	Clostridia	Clostridiales	Lachnospiraceae	Lachnoclostridium	Eubacterium fissicatena	0	5	0	0	0	0	0	0	1
Bacteria	Firmicutes	Clostridia	Clostridiales	Lachnospiraceae	Lachnoclostridium	Lachnoclostridium phytofermentans	0	0	1	0	0	0	0	0	0
Bacteria	Firmicutes	Clostridia	Clostridiales	Lachnospiraceae	Lachnoclostridium	unclassified Lachnoclostridium	0	0	0	114	235	535	114	5	0
Bacteria	Firmicutes	Clostridia	Clostridiales	Lachnospiraceae	Lachnospira	Lachnospira multipara	2	5	16	0	0	0	0	0	4
Bacteria	Firmicutes	Clostridia	Clostridiales	Lachnospiraceae	Lachnospira	Lachnospira pectinoschiza	109	5	366	0	0	0	0	0	6
Bacteria	Firmicutes	Clostridia	Clostridiales	Lachnospiraceae	Lachnospira	unclassified Lachnospira	0	0	0	82	325	14	17	5	0
Bacteria	Firmicutes	Clostridia	Clostridiales	Lachnospiraceae	Marvinbryantia	Marvinbryantia formatexigens	10	0	2	0	0	0	0	0	1
Bacteria	Firmicutes	Clostridia	Clostridiales	Lachnospiraceae	Mobilitalea	Mobilitalea sibirica	20	37	55	0	0	0	0	0	45
Bacteria	Firmicutes	Clostridia	Clostridiales	Lachnospiraceae	Moryella	Moryella indoligenes	0	0	0	0	0	0	0	0	1
Bacteria	Firmicutes	Clostridia	Clostridiales	Lachnospiraceae	Murimonas	Murimonas intestini	142	51	89	0	0	0	0	0	105
Bacteria	Firmicutes	Clostridia	Clostridiales	Lachnospiraceae	Oribacterium	Oribacterium asaccharolyticum	0	0	1	0	0	0	0	0	2
Bacteria	Firmicutes	Clostridia	Clostridiales	Lachnospiraceae	Oribacterium	Oribacterium sinus	5	3	12	0	0	0	0	0	2
Bacteria	Firmicutes	Clostridia	Clostridiales	Lachnospiraceae	Oribacterium	unclassified Oribacterium	0	0	0	0	0	1	1	0	0
Bacteria	Firmicutes	Clostridia	Clostridiales	Lachnospiraceae	Parasporobacterium	Parasporobacterium paucivorans	12	10	13	0	0	0	0	0	8
Bacteria	Firmicutes	Clostridia	Clostridiales	Lachnospiraceae	Pseudobutyrivibrio	Pseudobutyrivibrio ruminis	0	0	2	0	0	0	0	0	0
Bacteria	Firmicutes	Clostridia	Clostridiales	Lachnospiraceae	Robinsoniella	Robinsoniella peoriensis	21	13	5	0	0	0	0	0	7
Bacteria	Firmicutes	Clostridia	Clostridiales	Lachnospiraceae	Roseburia	Roseburia faecis	458	943	77	995	1304	4314	1897	751	72
Bacteria	Firmicutes	Clostridia	Clostridiales	Lachnospiraceae	Roseburia	Roseburia hominis	148	220	414	0	0	0	0	0	82
Bacteria	Firmicutes	Clostridia	Clostridiales	Lachnospiraceae	Roseburia	Roseburia intestinalis	0	504	1007	21	251	460	519	38	487
Bacteria	Firmicutes	Clostridia	Clostridiales	Lachnospiraceae	Roseburia	Roseburia inulinivorans	23	39	19	47	310	3	1	16	17
Bacteria	Firmicutes	Clostridia	Clostridiales	Lachnospiraceae	Roseburia	unclassified Roseburia	2	1	0	748	1965	2911	1759	315	2
Bacteria	Firmicutes	Clostridia	Clostridiales	Lachnospiraceae	Ruminococcus	Ruminococcus gnavus	0	0	0	268	272	400	40	30	0
Bacteria	Firmicutes	Clostridia	Clostridiales	Lachnospiraceae	Ruminococcus	Ruminococcus torques	0	0	0	74	31	702	109	34	0
Bacteria	Firmicutes	Clostridia	Clostridiales	Lachnospiraceae	Ruminococcus	unclassified Ruminococcus	0	0	0	253	403	811	224	29	0
Bacteria	Firmicutes	Clostridia	Clostridiales	Lachnospiraceae	Sellimonas	Sellimonas intestinalis	0	43	0	0	0	0	0	0	0
Bacteria	Firmicutes	Clostridia	Clostridiales	Lachnospiraceae	Shuttleworthia	Shuttleworthia satelles	0	0	1	0	0	0	0	0	0
Bacteria	Firmicutes	Clostridia	Clostridiales	Lachnospiraceae	Syntrophococcus	Syntrophococcus sucromutans	7	0	6	0	0	0	0	0	9
Bacteria	Firmicutes	Clostridia	Clostridiales	Lachnospiraceae	Tyzzerella	Clostridium lactatifermentans	6	1	87	0	0	0	0	0	18
Bacteria	Firmicutes	Clostridia	Clostridiales	Lachnospiraceae	Tyzzerella	Clostridium neopropionicum	5	4	7	0	0	0	0	0	7
Bacteria	Firmicutes	Clostridia	Clostridiales	Lachnospiraceae	Tyzzerella	Clostridium propionicum	4	0	13	0	0	0	0	0	4
Bacteria	Firmicutes	Clostridia	Clostridiales	Lachnospiraceae	Tyzzerella	Tyzzerella nexilis	1	2	0	0	0	0	0	0	3
Bacteria	Firmicutes	Clostridia	Clostridiales	Lachnospiraceae	Tyzzerella	unclassified Tyzzerella	0	0	0	2	1	0	0	0	0
Bacteria	Firmicutes	Clostridia	Clostridiales	Lachnospiraceae	unclassified Lachnospiraceae	Eubacterium rectale	65	62	568	0	0	0	0	0	125
Bacteria	Firmicutes	Clostridia	Clostridiales	Lachnospiraceae	unclassified Lachnospiraceae	Lachnospiraceae genomosp.	1	0	0	0	0	0	0	0	0
Bacteria	Firmicutes	Clostridia	Clostridiales	Lachnospiraceae	unclassified Lachnospiraceae	unclassified Lachnospiraceae	11	5	5	625	1677	1413	664	125	5
Bacteria	Firmicutes	Clostridia	Clostridiales	Mogibacteriaceae	Anaerovorax	unclassified Anaerovorax	0	0	0	21	9	0	0	0	0
Bacteria	Firmicutes	Clostridia	Clostridiales	Mogibacteriaceae	unclassified Mogibacteriaceae	unclassified Mogibacteriaceae	0	0	0	24	12	0	25	0	0
Bacteria	Firmicutes	Clostridia	Clostridiales	Oscillospiraceae	Oscillibacter	Oscillibacter ruminantium	309	115	94	0	0	0	0	0	82
Bacteria	Firmicutes	Clostridia	Clostridiales	Oscillospiraceae	Oscillibacter	Oscillibacter valericigenes	98	12	3	0	0	0	0	0	55
Bacteria	Firmicutes	Clostridia	Clostridiales	Oscillospiraceae	Oscillibacter	unclassified Oscillibacter	5	3	4	202	34	0	17	112	7
Bacteria	Firmicutes	Clostridia	Clostridiales	Oscillospiraceae	unclassified Oscillospiraceae	unclassified Oscillospiraceae	0	0	0	19	3	0	0	9	0
Bacteria	Firmicutes	Clostridia	Clostridiales	Peptococcaceae	Desulfitobacterium	Desulfitobacterium dichloroeliminans	1	0	0	0	0	0	0	0	0
Bacteria	Firmicutes	Clostridia	Clostridiales	Peptococcaceae	Desulfitobacterium	Desulfitobacterium hafniense	1	0	0	0	0	0	0	0	0
Bacteria	Firmicutes	Clostridia	Clostridiales	Peptococcaceae	Desulfotomaculum	Desulfotomaculum geothermicum	1	0	0	0	0	0	0	0	0
Bacteria	Firmicutes	Clostridia	Clostridiales	Peptococcaceae	Desulfotomaculum	Desulfotomaculum halophilum	4	0	0	0	0	0	0	0	0
Bacteria	Firmicutes	Clostridia	Clostridiales	Peptococcaceae	Desulfotomaculum	Desulfotomaculum nigrificans	0	0	0	0	0	0	0	0	2
Bacteria	Firmicutes	Clostridia	Clostridiales	Peptococcaceae	Peptococcus	Peptococcus niger	4	0	0	0	0	0	0	0	0
Bacteria	Firmicutes	Clostridia	Clostridiales	Peptococcaceae	Peptococcus	Peptococcus simiae	0	17	0	0	0	0	0	0	0
Bacteria	Firmicutes	Clostridia	Clostridiales	Peptococcaceae	Peptococcus	unclassified Peptococcus	0	1	0	81	0	0	0	0	0
Bacteria	Firmicutes	Clostridia	Clostridiales	Peptococcaceae	unclassified Peptococcaceae	unclassified Peptococcaceae	0	0	0	3	6	0	0	0	0
Bacteria	Firmicutes	Clostridia	Clostridiales	Peptostreptococcaceae	Asaccharospora	Asaccharospora irregularis	3	0	0	0	0	0	0	0	4
Bacteria	Firmicutes	Clostridia	Clostridiales	Peptostreptococcaceae	Clostridioides	Clostridioides difficile	1	0	0	0	0	0	0	0	5
Bacteria	Firmicutes	Clostridia	Clostridiales	Peptostreptococcaceae	Intestinibacter	Intestinibacter bartlettii	59	38	2	0	8	16	7	0	179
Bacteria	Firmicutes	Clostridia	Clostridiales	Peptostreptococcaceae	Intestinibacter	unclassified Intestinibacter	0	0	0	0	0	9	0	0	0
Bacteria	Firmicutes	Clostridia	Clostridiales	Peptostreptococcaceae	Paeniclostridium	Eubacterium tenue	2	1	0	0	0	0	0	0	4
Bacteria	Firmicutes	Clostridia	Clostridiales	Peptostreptococcaceae	Paeniclostridium	Paeniclostridium ghonii	1	1	0	0	0	0	0	0	0
Bacteria	Firmicutes	Clostridia	Clostridiales	Peptostreptococcaceae	Paeniclostridium	Paeniclostridium sordellii	3	3	0	0	0	0	0	0	5
Bacteria	Firmicutes	Clostridia	Clostridiales	Peptostreptococcaceae	Romboutsia	Romboutsia lituseburensis	1	1	1	0	0	0	0	0	2
Bacteria	Firmicutes	Clostridia	Clostridiales	Peptostreptococcaceae	Romboutsia	Romboutsia sedimentorum	60	80	7	0	0	0	0	0	192
Bacteria	Firmicutes	Clostridia	Clostridiales	Peptostreptococcaceae	Terrisporobacter	Terrisporobacter glycolicus	9	12	0	0	0	0	0	0	89
Bacteria	Firmicutes	Clostridia	Clostridiales	Peptostreptococcaceae	Terrisporobacter	Terrisporobacter petrolearius	0	1	0	0	0	0	0	0	1
Bacteria	Firmicutes	Clostridia	Clostridiales	Peptostreptococcaceae	Terrisporobacter	unclassified Terrisporobacter	0	0	0	1	0	0	0	0	0
Bacteria	Firmicutes	Clostridia	Clostridiales	Peptostreptococcaceae	unclassified Peptostreptococcaceae	Clostridium hiranonis	7	0	0	0	0	0	0	0	3
Bacteria	Firmicutes	Clostridia	Clostridiales	Peptostreptococcaceae	unclassified Peptostreptococcaceae	Clostridium thermoalcaliphilum	1	0	0	0	0	0	0	0	0
Bacteria	Firmicutes	Clostridia	Clostridiales	Peptostreptococcaceae	unclassified Peptostreptococcaceae	unclassified Peptostreptococcaceae	0	0	0	2	0	0	4	0	0
Bacteria	Firmicutes	Clostridia	Clostridiales	Ruminococcaceae	Acetanaerobacterium	Acetanaerobacterium elongatum	0	6	11	0	0	0	0	0	0
Bacteria	Firmicutes	Clostridia	Clostridiales	Ruminococcaceae	Acetanaerobacterium	unclassified Acetanaerobacterium	0	1	0	0	0	0	0	0	0
Bacteria	Firmicutes	Clostridia	Clostridiales	Ruminococcaceae	Acetivibrio	Acetivibrio cellulolyticus	8	37	4	0	0	0	0	0	4
Bacteria	Firmicutes	Clostridia	Clostridiales	Ruminococcaceae	Acetivibrio	Acetivibrio ethanolgignens	42	32	15	0	0	0	0	0	18
Bacteria	Firmicutes	Clostridia	Clostridiales	Ruminococcaceae	Acetivibrio	unclassified Acetivibrio	6	0	4	33	17	0	18	0	0
Bacteria	Firmicutes	Clostridia	Clostridiales	Ruminococcaceae	Anaerobacterium	Anaerobacterium chartisolvens	47	7	1	0	0	0	0	0	1
Bacteria	Firmicutes	Clostridia	Clostridiales	Ruminococcaceae	Anaerofilum	Anaerofilum pentosovorans	2	0	0	0	0	0	0	0	1
Bacteria	Firmicutes	Clostridia	Clostridiales	Ruminococcaceae	Anaeromassilibacillus	Anaeromassilibacillus senegalensis	35	19	88	0	0	0	0	0	48
Bacteria	Firmicutes	Clostridia	Clostridiales	Ruminococcaceae	Anaerotruncus	Anaerotruncus colihominis	6	7	12	0	0	0	2	0	11
Bacteria	Firmicutes	Clostridia	Clostridiales	Ruminococcaceae	Anaerotruncus	unclassified Anaerotruncus	0	0	0	5	0	0	1	0	0
Bacteria	Firmicutes	Clostridia	Clostridiales	Ruminococcaceae	Bittarella	Bittarella massiliensis	1	3	0	0	0	0	0	0	1
Bacteria	Firmicutes	Clostridia	Clostridiales	Ruminococcaceae	Candidatus Soleaferrea	Candidatus Soleaferrea	5	9	10	0	0	0	0	0	10
Bacteria	Firmicutes	Clostridia	Clostridiales	Ruminococcaceae	Caproiciproducens	Caproiciproducens galactitolivorans	2	1	0	0	0	0	0	0	0
Bacteria	Firmicutes	Clostridia	Clostridiales	Ruminococcaceae	Drancourtella	Drancourtella massiliensis	0	25	0	0	0	0	0	0	0
Bacteria	Firmicutes	Clostridia	Clostridiales	Ruminococcaceae	Ercella	Ercella succinigenes	0	1	0	0	0	0	0	0	2
Bacteria	Firmicutes	Clostridia	Clostridiales	Ruminococcaceae	Ethanoligenens	Ethanoligenens harbinense	13	4	0	0	0	0	0	0	1
Bacteria	Firmicutes	Clostridia	Clostridiales	Ruminococcaceae	Faecalibacterium	Faecalibacterium prausnitzii	3043	2441	3161	3408	5726	4539	1724	4100	3042
Bacteria	Firmicutes	Clostridia	Clostridiales	Ruminococcaceae	Faecalibacterium	unclassified Faecalibacterium	0	0	1	1081	2005	505	150	724	1
Bacteria	Firmicutes	Clostridia	Clostridiales	Ruminococcaceae	Fournierella	Fournierella massiliensis	3	1	2	0	0	0	0	0	1
Bacteria	Firmicutes	Clostridia	Clostridiales	Ruminococcaceae	Gemmiger	Gemmiger formicilis	431	3	293	163	799	101	515	662	111
Bacteria	Firmicutes	Clostridia	Clostridiales	Ruminococcaceae	Gemmiger	unclassified Gemmiger	0	0	0	64	220	23	103	164	0
Bacteria	Firmicutes	Clostridia	Clostridiales	Ruminococcaceae	Gorbachella	Gorbachella massiliensis	3	1	1	0	0	0	0	0	2
Bacteria	Firmicutes	Clostridia	Clostridiales	Ruminococcaceae	Hydrogenoanaerobacterium	Hydrogenoanaerobacterium saccharovorans	0	0	1	0	0	0	0	0	0
Bacteria	Firmicutes	Clostridia	Clostridiales	Ruminococcaceae	Oscillospira	Oscillospira guilliermondii	182	193	354	0	0	0	0	0	415
Bacteria	Firmicutes	Clostridia	Clostridiales	Ruminococcaceae	Oscillospira	unclassified Oscillospira	7	2	1	687	149	14	180	133	2
Bacteria	Firmicutes	Clostridia	Clostridiales	Ruminococcaceae	Papillibacter	Papillibacter cinnamivorans	7	4	3	0	0	0	0	0	6
Bacteria	Firmicutes	Clostridia	Clostridiales	Ruminococcaceae	Ruminiclostridium	Clostridium cellobioparum	14	4	5	0	0	0	0	0	10
Bacteria	Firmicutes	Clostridia	Clostridiales	Ruminococcaceae	Ruminiclostridium	Clostridium cellulolyticum	11	14	5	0	0	0	0	0	6
Bacteria	Firmicutes	Clostridia	Clostridiales	Ruminococcaceae	Ruminiclostridium	Clostridium cellulosi	1	0	0	0	0	0	0	0	0
Bacteria	Firmicutes	Clostridia	Clostridiales	Ruminococcaceae	Ruminiclostridium	Clostridium clariflavum	7	3	2	0	0	0	0	0	8
Bacteria	Firmicutes	Clostridia	Clostridiales	Ruminococcaceae	Ruminiclostridium	Clostridium hungatei	0	8	0	0	0	0	0	0	4
Bacteria	Firmicutes	Clostridia	Clostridiales	Ruminococcaceae	Ruminiclostridium	Clostridium josui	1	0	1	0	0	0	0	0	0
Bacteria	Firmicutes	Clostridia	Clostridiales	Ruminococcaceae	Ruminiclostridium	Clostridium leptum	17	29	66	5	1	0	0	0	31
Bacteria	Firmicutes	Clostridia	Clostridiales	Ruminococcaceae	Ruminiclostridium	Clostridium methylpentosum	10	15	22	0	0	0	0	0	20
Bacteria	Firmicutes	Clostridia	Clostridiales	Ruminococcaceae	Ruminiclostridium	Clostridium papyrosolvens	8	0	0	0	0	0	0	0	4
Bacteria	Firmicutes	Clostridia	Clostridiales	Ruminococcaceae	Ruminiclostridium	Clostridium sporosphaeroides	2	0	0	0	0	0	0	0	0
Bacteria	Firmicutes	Clostridia	Clostridiales	Ruminococcaceae	Ruminiclostridium	Clostridium stercorarium	2	1	2	0	0	0	0	0	0
Bacteria	Firmicutes	Clostridia	Clostridiales	Ruminococcaceae	Ruminiclostridium	Clostridium straminisolvens	0	0	0	0	0	0	0	0	1
Bacteria	Firmicutes	Clostridia	Clostridiales	Ruminococcaceae	Ruminiclostridium	Clostridium sufflavum	1	0	1	0	0	0	0	0	0
Bacteria	Firmicutes	Clostridia	Clostridiales	Ruminococcaceae	Ruminiclostridium	Clostridium termitidis	1	1	0	0	0	0	0	0	1
Bacteria	Firmicutes	Clostridia	Clostridiales	Ruminococcaceae	Ruminiclostridium	Clostridium thermosuccinogenes	3	0	0	0	0	0	0	0	0
Bacteria	Firmicutes	Clostridia	Clostridiales	Ruminococcaceae	Ruminiclostridium	Clostridium viride	5	0	0	0	0	0	0	0	0
Bacteria	Firmicutes	Clostridia	Clostridiales	Ruminococcaceae	Ruminiclostridium	Eubacterium siraeum	178	215	629	1	1	0	2	0	6
Bacteria	Firmicutes	Clostridia	Clostridiales	Ruminococcaceae	Ruminiclostridium	Ruminiclostridium thermocellum	87	56	107	0	0	0	0	0	42
Bacteria	Firmicutes	Clostridia	Clostridiales	Ruminococcaceae	Ruminiclostridium	unclassified Ruminiclostridium	0	0	0	0	0	0	1	0	0
Bacteria	Firmicutes	Clostridia	Clostridiales	Ruminococcaceae	Ruminococcus	Ruminococcus albus	13	10	6	0	0	0	0	0	2
Bacteria	Firmicutes	Clostridia	Clostridiales	Ruminococcaceae	Ruminococcus	Ruminococcus bicirculans	323	31	4	195	147	0	24	0	428
Bacteria	Firmicutes	Clostridia	Clostridiales	Ruminococcaceae	Ruminococcus	Ruminococcus bromii	159	714	6	627	0	0	0	2	899
Bacteria	Firmicutes	Clostridia	Clostridiales	Ruminococcaceae	Ruminococcus	Ruminococcus callidus	5	2	2	24	0	0	0	0	149
Bacteria	Firmicutes	Clostridia	Clostridiales	Ruminococcaceae	Ruminococcus	Ruminococcus champanellensis	7	205	0	39	0	0	0	0	7
Bacteria	Firmicutes	Clostridia	Clostridiales	Ruminococcaceae	Ruminococcus	Ruminococcus faecis	80	462	49	16	2	198	0	6	126
Bacteria	Firmicutes	Clostridia	Clostridiales	Ruminococcaceae	Ruminococcus	Ruminococcus flavefaciens	69	88	108	0	0	0	0	0	18
Bacteria	Firmicutes	Clostridia	Clostridiales	Ruminococcaceae	Ruminococcus	Ruminococcus gauvreauii	1	1	2	0	0	0	0	0	2
Bacteria	Firmicutes	Clostridia	Clostridiales	Ruminococcaceae	Ruminococcus	Ruminococcus lactaris	120	156	114	8	0	251	70	0	23
Bacteria	Firmicutes	Clostridia	Clostridiales	Ruminococcaceae	Ruminococcus	unclassified Ruminococcus	6	3	0	1233	682	643	218	31	0
Bacteria	Firmicutes	Clostridia	Clostridiales	Ruminococcaceae	Ruthenibacterium	Ruthenibacterium lactatiformans	4	13	3	0	0	0	0	0	5
Bacteria	Firmicutes	Clostridia	Clostridiales	Ruminococcaceae	Saccharofermentans	Saccharofermentans acetigenes	51	19	0	0	0	0	0	0	0
Bacteria	Firmicutes	Clostridia	Clostridiales	Ruminococcaceae	Sporobacter	Sporobacter termitidis	89	38	12	0	0	0	0	0	48
Bacteria	Firmicutes	Clostridia	Clostridiales	Ruminococcaceae	Subdoligranulum	Subdoligranulum variabile	11	2	0	0	0	0	0	0	0
Bacteria	Firmicutes	Clostridia	Clostridiales	Ruminococcaceae	Subdoligranulum	unclassified Subdoligranulum	0	0	0	0	2	0	3	0	0
Bacteria	Firmicutes	Clostridia	Clostridiales	Ruminococcaceae	unclassified Ruminococcaceae	unclassified Ruminococcaceae	11	9	6	985	615	422	309	189	8
Bacteria	Firmicutes	Clostridia	Clostridiales	Veillonellaceae	Dialister	unclassified Dialister	0	0	0	805	1	0	105	0	0
Bacteria	Firmicutes	Clostridia	Clostridiales	Veillonellaceae	Megasphaera	unclassified Megasphaera	0	0	0	0	0	0	2	0	0
Bacteria	Firmicutes	Clostridia	Clostridiales	Veillonellaceae	Mitsuokella	unclassified Mitsuokella	0	0	0	236	0	0	0	0	0
Bacteria	Firmicutes	Clostridia	Clostridiales	Veillonellaceae	Phascolarctobacterium	unclassified Phascolarctobacterium	0	0	0	0	0	0	58	0	0
Bacteria	Firmicutes	Clostridia	Clostridiales	Veillonellaceae	Succiniclasticum	unclassified Succiniclasticum	0	0	0	0	3	1	0	0	0
Bacteria	Firmicutes	Clostridia	Clostridiales	Veillonellaceae	Veillonella	Veillonella dispar	0	0	0	0	3	2	0	0	0
Bacteria	Firmicutes	Clostridia	Clostridiales	Veillonellaceae	Veillonella	Veillonella parvula	0	0	0	0	1	0	0	0	0
Bacteria	Firmicutes	Clostridia	Clostridiales	Veillonellaceae	Veillonella	unclassified Veillonella	0	0	0	0	0	2	0	0	0
Bacteria	Firmicutes	Clostridia	Clostridiales	Veillonellaceae	unclassified Veillonellaceae	unclassified Veillonellaceae	0	0	0	18	0	0	0	0	0
Bacteria	Firmicutes	Clostridia	Clostridiales	unclassified Clostridiales	Fenollaria	Fenollaria massiliensis	0	0	3	0	0	0	0	0	0
Bacteria	Firmicutes	Clostridia	Clostridiales	unclassified Clostridiales	Flavonifractor	Flavonifractor plautii	10	16	23	0	1	3	16	1	18
Bacteria	Firmicutes	Clostridia	Clostridiales	unclassified Clostridiales	Flavonifractor	unclassified Flavonifractor	0	0	0	1	2	0	6	0	0
Bacteria	Firmicutes	Clostridia	Clostridiales	unclassified Clostridiales	Flintibacter	Flintibacter butyricus	262	358	209	0	0	0	0	0	137
Bacteria	Firmicutes	Clostridia	Clostridiales	unclassified Clostridiales	Gottschalkia	Clostridium purinilyticum	0	0	0	0	0	0	0	0	1
Bacteria	Firmicutes	Clostridia	Clostridiales	unclassified Clostridiales	Howardella	Howardella ureilytica	0	0	0	4	0	0	0	0	0
Bacteria	Firmicutes	Clostridia	Clostridiales	unclassified Clostridiales	Howardella	unclassified Howardella	0	0	0	5	0	0	0	0	0
Bacteria	Firmicutes	Clostridia	Clostridiales	unclassified Clostridiales	Intestinimonas	Intestinimonas butyriciproducens	40	65	9	0	0	0	0	0	59
Bacteria	Firmicutes	Clostridia	Clostridiales	unclassified Clostridiales	Intestinimonas	Intestinimonas gabonensis	4	3	1	0	0	0	0	0	4
Bacteria	Firmicutes	Clostridia	Clostridiales	unclassified Clostridiales	Intestinimonas	Intestinimonas massiliensis	93	27	47	0	0	0	0	0	25
Bacteria	Firmicutes	Clostridia	Clostridiales	unclassified Clostridiales	Intestinimonas	Intestinimonas timonensis	36	14	28	0	0	0	0	0	31
Bacteria	Firmicutes	Clostridia	Clostridiales	unclassified Clostridiales	Intestinimonas	unclassified Intestinimonas	1	0	1	0	4	0	1	0	0
Bacteria	Firmicutes	Clostridia	Clostridiales	unclassified Clostridiales	Levyella	Levyella massiliensis	0	0	1	0	0	0	0	0	0
Bacteria	Firmicutes	Clostridia	Clostridiales	unclassified Clostridiales	Natranaerovirga	Natranaerovirga pectinivora	74	25	19	0	0	0	0	0	9
Bacteria	Firmicutes	Clostridia	Clostridiales	unclassified Clostridiales	Pseudoflavonifractor	Pseudoflavonifractor capillosus	11	11	11	0	1	0	0	0	2
Bacteria	Firmicutes	Clostridia	Clostridiales	unclassified Clostridiales	Pseudoflavonifractor	unclassified Pseudoflavonifractor	0	0	0	1	0	5	0	0	0
Bacteria	Firmicutes	Clostridia	Clostridiales	unclassified Clostridiales	unclassified Clostridiales	Bacteroides pectinophilus	1	4	2	0	0	0	0	0	3
Bacteria	Firmicutes	Clostridia	Clostridiales	unclassified Clostridiales	unclassified Clostridiales	unclassified Clostridiales	23	9	3	1032	1143	330	269	237	2
Bacteria	Firmicutes	Clostridia	Thermoanaerobacterales	Thermoanaerobacterales Family IV. Incertae Sedis	Mahella	Mahella australiensis	0	0	0	0	0	0	0	0	1
Bacteria	Firmicutes	Clostridia	unclassified Clostridia	unclassified Clostridia	unclassified Clostridia	unclassified Clostridia	31	3	19	115	153	295	100	46	23
Bacteria	Firmicutes	Erysipelotrichi	Erysipelotrichales	Erysipelotrichaceae	Bulleidia	Bulleidia moorei	0	0	0	0	0	1	0	0	0
Bacteria	Firmicutes	Erysipelotrichi	Erysipelotrichales	Erysipelotrichaceae	Bulleidia	unclassified Bulleidia	0	0	0	57	0	0	0	0	0
Bacteria	Firmicutes	Erysipelotrichi	Erysipelotrichales	Erysipelotrichaceae	Coprobacillus	unclassified Coprobacillus	0	0	0	15	157	5	128	9	0
Bacteria	Firmicutes	Erysipelotrichi	Erysipelotrichales	Erysipelotrichaceae	Eubacterium	Eubacterium biforme	0	0	0	408	0	0	0	38	0
Bacteria	Firmicutes	Erysipelotrichi	Erysipelotrichales	Erysipelotrichaceae	Eubacterium	Eubacterium dolichum	0	0	0	0	0	0	38	0	0
Bacteria	Firmicutes	Erysipelotrichi	Erysipelotrichales	Erysipelotrichaceae	Eubacterium	unclassified Eubacterium	0	0	0	47	0	0	3	6	0
Bacteria	Firmicutes	Erysipelotrichi	Erysipelotrichales	Erysipelotrichaceae	unclassified Erysipelotrichaceae	unclassified Erysipelotrichaceae	0	0	0	72	14	1	9	5	0
Bacteria	Firmicutes	Erysipelotrichi	Erysipelotrichales	unclassified Erysipelotrichales	unclassified Erysipelotrichales	unclassified Erysipelotrichales	0	0	0	13	4	0	2	3	0
Bacteria	Firmicutes	Erysipelotrichi	unclassified Erysipelotrichi	unclassified Erysipelotrichi	unclassified Erysipelotrichi	unclassified Erysipelotrichi	0	0	0	12	4	0	0	0	0
Bacteria	Firmicutes	Erysipelotrichia	Erysipelotrichales	Erysipelotrichaceae	Allobaculum	Allobaculum stercoricanis	0	1	0	0	0	0	0	0	0
Bacteria	Firmicutes	Erysipelotrichia	Erysipelotrichales	Erysipelotrichaceae	Breznakia	Breznakia pachnodae	1	0	0	0	0	0	0	0	0
Bacteria	Firmicutes	Erysipelotrichia	Erysipelotrichales	Erysipelotrichaceae	Candidatus Stoquefichus	Candidatus Stoquefichus	0	24	1	0	0	0	0	0	0
Bacteria	Firmicutes	Erysipelotrichia	Erysipelotrichales	Erysipelotrichaceae	Catenibacterium	Catenibacterium mitsuokai	491	0	0	0	0	0	0	0	2
Bacteria	Firmicutes	Erysipelotrichia	Erysipelotrichales	Erysipelotrichaceae	Catenibacterium	unclassified Catenibacterium	1	0	0	0	0	0	0	0	0
Bacteria	Firmicutes	Erysipelotrichia	Erysipelotrichales	Erysipelotrichaceae	Coprobacillus	Coprobacillus cateniformis	0	3	0	0	0	0	0	0	0
Bacteria	Firmicutes	Erysipelotrichia	Erysipelotrichales	Erysipelotrichaceae	Coprobacillus	unclassified Coprobacillus	2	0	1	0	0	0	0	0	5
Bacteria	Firmicutes	Erysipelotrichia	Erysipelotrichales	Erysipelotrichaceae	Dielma	Dielma fastidiosa	6	3	0	0	0	0	0	0	4
Bacteria	Firmicutes	Erysipelotrichia	Erysipelotrichales	Erysipelotrichaceae	Erysipelatoclostridium	Clostridium cocleatum	0	0	1	0	0	0	0	0	7
Bacteria	Firmicutes	Erysipelotrichia	Erysipelotrichales	Erysipelotrichaceae	Erysipelatoclostridium	Clostridium innocuum	1	14	9	0	0	0	0	0	2
Bacteria	Firmicutes	Erysipelotrichia	Erysipelotrichales	Erysipelotrichaceae	Erysipelatoclostridium	Clostridium saccharogumia	12	0	0	0	0	0	0	0	2
Bacteria	Firmicutes	Erysipelotrichia	Erysipelotrichales	Erysipelotrichaceae	Erysipelatoclostridium	Clostridium spiroforme	45	25	77	0	5	26	14	0	160
Bacteria	Firmicutes	Erysipelotrichia	Erysipelotrichales	Erysipelotrichaceae	Erysipelatoclostridium	Erysipelatoclostridium ramosum	1	1	0	0	0	61	0	0	1
Bacteria	Firmicutes	Erysipelotrichia	Erysipelotrichales	Erysipelotrichaceae	Erysipelatoclostridium	unclassified Erysipelatoclostridium	0	0	0	0	1	9	3	0	0
Bacteria	Firmicutes	Erysipelotrichia	Erysipelotrichales	Erysipelotrichaceae	Erysipelothrix	Erysipelothrix rhusiopathiae	4	0	0	0	0	0	0	0	0
Bacteria	Firmicutes	Erysipelotrichia	Erysipelotrichales	Erysipelotrichaceae	Erysipelothrix	unclassified Erysipelothrix	1	0	0	0	0	0	0	0	0
Bacteria	Firmicutes	Erysipelotrichia	Erysipelotrichales	Erysipelotrichaceae	Faecalibaculum	Faecalibaculum rodentium	0	0	1	0	0	0	0	0	1
Bacteria	Firmicutes	Erysipelotrichia	Erysipelotrichales	Erysipelotrichaceae	Faecalicoccus	Faecalicoccus acidiformans	1	34	13	0	0	0	0	0	53
Bacteria	Firmicutes	Erysipelotrichia	Erysipelotrichales	Erysipelotrichaceae	Faecalicoccus	Faecalicoccus pleomorphus	0	2	0	3	0	0	0	0	0
Bacteria	Firmicutes	Erysipelotrichia	Erysipelotrichales	Erysipelotrichaceae	Faecalicoccus	unclassified Faecalicoccus	0	0	0	1	0	0	0	0	0
Bacteria	Firmicutes	Erysipelotrichia	Erysipelotrichales	Erysipelotrichaceae	Faecalitalea	Faecalitalea cylindroides	0	23	0	0	0	0	0	0	2
Bacteria	Firmicutes	Erysipelotrichia	Erysipelotrichales	Erysipelotrichaceae	Holdemanella	Holdemanella biformis	16	1	2	0	0	0	0	0	0
Bacteria	Firmicutes	Erysipelotrichia	Erysipelotrichales	Erysipelotrichaceae	Holdemania	Holdemania filiformis	10	2	12	1	0	0	2	0	3
Bacteria	Firmicutes	Erysipelotrichia	Erysipelotrichales	Erysipelotrichaceae	Holdemania	Holdemania massiliensis	3	7	1	0	0	0	4	0	1
Bacteria	Firmicutes	Erysipelotrichia	Erysipelotrichales	Erysipelotrichaceae	Kandleria	Kandleria vitulina	25	0	0	0	0	0	0	0	0
Bacteria	Firmicutes	Erysipelotrichia	Erysipelotrichales	Erysipelotrichaceae	Turicibacter	Turicibacter sanguinis	24	30	0	25	0	2	0	0	18
Bacteria	Firmicutes	Erysipelotrichia	Erysipelotrichales	Erysipelotrichaceae	Turicibacter	unclassified Turicibacter	1	23	0	14	0	1	0	0	0
Bacteria	Firmicutes	Erysipelotrichia	Erysipelotrichales	Erysipelotrichaceae	unclassified Erysipelotrichaceae	Eubacterium dolichum	0	2	0	0	0	0	0	0	2
Bacteria	Firmicutes	Erysipelotrichia	Erysipelotrichales	Erysipelotrichaceae	unclassified Erysipelotrichaceae	Eubacterium tortuosum	0	0	0	0	0	0	0	0	1
Bacteria	Firmicutes	Erysipelotrichia	Erysipelotrichales	Erysipelotrichaceae	unclassified Erysipelotrichaceae	unclassified Erysipelotrichaceae	6	0	1	1	0	5	2	0	2
Bacteria	Firmicutes	Erysipelotrichia	Erysipelotrichales	unclassified Erysipelotrichales	unclassified Erysipelotrichales	unclassified Erysipelotrichales	0	1	0	0	2	2	1	1	0
Bacteria	Firmicutes	Erysipelotrichia	unclassified Erysipelotrichia	unclassified Erysipelotrichia	unclassified Erysipelotrichia	unclassified Erysipelotrichia	13	0	0	0	0	0	0	2	0
Bacteria	Firmicutes	Negativicutes	Acidaminococcales	Acidaminococcaceae	Acidaminococcus	Acidaminococcus intestini	0	3	1	0	0	0	0	0	0
Bacteria	Firmicutes	Negativicutes	Acidaminococcales	Acidaminococcaceae	Phascolarctobacterium	Phascolarctobacterium faecium	0	0	1	0	0	0	0	0	307
Bacteria	Firmicutes	Negativicutes	Acidaminococcales	Acidaminococcaceae	Phascolarctobacterium	Phascolarctobacterium succinatutens	0	0	134	0	0	0	0	0	2
Bacteria	Firmicutes	Negativicutes	Acidaminococcales	Acidaminococcaceae	Phascolarctobacterium	unclassified Phascolarctobacterium	0	0	0	0	0	0	0	0	13
Bacteria	Firmicutes	Negativicutes	Selenomonadales	Acidaminococcaceae	Phascolarctobacterium	Phascolarctobacterium faecium	0	0	0	1	0	0	0	0	0
Bacteria	Firmicutes	Negativicutes	Selenomonadales	Selenomonadaceae	Megamonas	Megamonas funiformis	103	0	0	0	0	0	0	0	0
Bacteria	Firmicutes	Negativicutes	Selenomonadales	Selenomonadaceae	Pectinatus	Pectinatus sottacetonis	1	0	0	0	0	0	0	0	0
Bacteria	Firmicutes	Negativicutes	Selenomonadales	Selenomonadaceae	Selenomonas	Selenomonas ruminantium	0	0	0	0	0	0	0	0	28
Bacteria	Firmicutes	Negativicutes	Selenomonadales	Veillonellaceae	Allisonella	Allisonella histaminiformans	0	0	0	15	0	0	0	0	0
Bacteria	Firmicutes	Negativicutes	Selenomonadales	Veillonellaceae	Allisonella	unclassified Allisonella	0	0	0	5	0	0	0	0	0
Bacteria	Firmicutes	Negativicutes	Selenomonadales	Veillonellaceae	Dialister	Dialister invisus	0	0	0	0	163	0	0	62	0
Bacteria	Firmicutes	Negativicutes	Selenomonadales	Veillonellaceae	Dialister	unclassified Dialister	0	0	0	0	37	0	0	13	0
Bacteria	Firmicutes	Negativicutes	Selenomonadales	Veillonellaceae	Megasphaera	Megasphaera elsdenii	0	0	0	0	0	0	222	0	0
Bacteria	Firmicutes	Negativicutes	Selenomonadales	Veillonellaceae	Megasphaera	unclassified Megasphaera	0	0	0	0	0	0	64	0	0
Bacteria	Firmicutes	Negativicutes	Selenomonadales	Veillonellaceae	Mitsuokella	Mitsuokella jalaludinii	0	0	0	471	0	0	0	0	0
Bacteria	Firmicutes	Negativicutes	Selenomonadales	Veillonellaceae	Mitsuokella	unclassified Mitsuokella	0	0	0	392	0	0	0	0	0
Bacteria	Firmicutes	Negativicutes	Selenomonadales	Veillonellaceae	unclassified Veillonellaceae	unclassified Veillonellaceae	0	0	0	14	7	0	4	2	0
Bacteria	Firmicutes	Negativicutes	Selenomonadales	unclassified Selenomonadales	unclassified Selenomonadales	unclassified Selenomonadales	0	0	0	29	1	0	4	0	0
Bacteria	Firmicutes	Negativicutes	Veillonellales	Veillonellaceae	Allisonella	Allisonella histaminiformans	6	0	0	0	0	0	0	0	0
Bacteria	Firmicutes	Negativicutes	Veillonellales	Veillonellaceae	Dialister	Dialister invisus	300	203	0	0	0	0	0	0	0
Bacteria	Firmicutes	Negativicutes	Veillonellales	Veillonellaceae	Dialister	Dialister propionicifaciens	1	0	0	0	0	0	0	0	0
Bacteria	Firmicutes	Negativicutes	Veillonellales	Veillonellaceae	Dialister	unclassified Dialister	0	1	0	0	0	0	0	0	0
Bacteria	Firmicutes	Negativicutes	Veillonellales	Veillonellaceae	Veillonella	Veillonella atypica	1	0	0	0	0	0	0	0	0
Bacteria	Firmicutes	Negativicutes	Veillonellales	Veillonellaceae	Veillonella	Veillonella dispar	1	3	0	0	0	0	0	0	0
Bacteria	Firmicutes	Negativicutes	Veillonellales	Veillonellaceae	Veillonella	Veillonella parvula	4	1	0	0	0	0	0	0	1
Bacteria	Firmicutes	Negativicutes	Veillonellales	Veillonellaceae	Veillonella	Veillonella rogosae	4	1	0	0	0	0	0	0	0
Bacteria	Firmicutes	Negativicutes	Veillonellales	Veillonellaceae	Veillonella	Veillonella tobetsuensis	1	0	0	0	0	0	0	0	0
Bacteria	Firmicutes	Negativicutes	Veillonellales	Veillonellaceae	unclassified Veillonellaceae	Elbe River	0	1	0	0	0	0	0	0	4
Bacteria	Firmicutes	Negativicutes	Veillonellales	Veillonellaceae	unclassified Veillonellaceae	unclassified Veillonellaceae	0	0	1	0	0	0	0	0	0
Bacteria	Firmicutes	Negativicutes	unclassified Negativicutes	unclassified Negativicutes	unclassified Negativicutes	unclassified Negativicutes	0	0	0	5	0	0	2	1	0
Bacteria	Firmicutes	Tissierellia	Tissierellales	unclassified Tissierellales	Sporanaerobacter	Sporanaerobacter acetigenes	0	2	0	0	0	0	0	0	0
Bacteria	Firmicutes	Tissierellia	unclassified Tissierellia	unclassified Tissierellia	Dethiosulfatibacter	Dethiosulfatibacter aminovorans	1	3	0	0	0	0	0	0	0
Bacteria	Firmicutes	Tissierellia	unclassified Tissierellia	unclassified Tissierellia	unclassified Tissierellia	Bacteroides coagulans	0	0	1	0	0	0	0	0	0
Bacteria	Fusobacteria	Fusobacteriia	Fusobacteriales	Fusobacteriaceae	Fusobacterium	Fusobacterium mortiferum	0	0	0	0	0	1	0	0	0
Bacteria	Fusobacteria	Fusobacteriia	Fusobacteriales	Fusobacteriaceae	Fusobacterium	Fusobacterium periodonticum	1	0	0	0	0	0	0	0	0
Bacteria	Lentisphaerae	Lentisphaeria	Victivallales	Victivallaceae	Victivallis	Victivallis vadensis	3	3	0	2	0	0	0	0	7
Bacteria	Lentisphaerae	Lentisphaeria	Victivallales	Victivallaceae	Victivallis	unclassified Victivallis	0	0	0	6	0	0	0	0	0
Bacteria	Lentisphaerae	Lentisphaeria	Victivallales	Victivallaceae	unclassified Victivallaceae	unclassified Victivallaceae	0	0	0	43	0	0	0	0	0
Bacteria	Lentisphaerae	Lentisphaeria	Victivallales	unclassified Victivallales	unclassified Victivallales	unclassified Victivallales	0	0	0	4	0	0	0	0	0
Bacteria	Planctomycetes	Phycisphaerae	Phycisphaerales	unclassified Phycisphaerales	unclassified Phycisphaerales	unclassified Phycisphaerales	0	0	0	0	0	1	0	0	0
Bacteria	Proteobacteria	Acidithiobacillia	Acidithiobacillales	Acidithiobacillaceae	Acidithiobacillus	Acidithiobacillus thiooxidans	1	0	0	0	0	0	0	0	0
Bacteria	Proteobacteria	Alphaproteobacteria	Caulobacterales	Caulobacteraceae	Brevundimonas	Brevundimonas diminuta	0	2	0	0	0	0	0	0	0
Bacteria	Proteobacteria	Alphaproteobacteria	Kiloniellales	Kiloniellaceae	Kiloniella	Kiloniella spongiae	0	9	0	0	0	0	0	0	3
Bacteria	Proteobacteria	Alphaproteobacteria	Kopriimonadales	Kopriimonadaceae	Kopriimonas	unclassified Kopriimonas	10	21	0	0	56	0	73	0	6
Bacteria	Proteobacteria	Alphaproteobacteria	Kopriimonadales	Kopriimonadaceae	unclassified Kopriimonadaceae	unclassified Kopriimonadaceae	0	0	0	0	5	0	3	0	0
Bacteria	Proteobacteria	Alphaproteobacteria	Kopriimonadales	unclassified Kopriimonadales	unclassified Kopriimonadales	unclassified Kopriimonadales	0	0	0	0	14	0	21	0	0
Bacteria	Proteobacteria	Alphaproteobacteria	Rhodospirillales	Acetobacteraceae	Acetobacter	Acetobacter indonesiensis	0	1	0	0	0	0	0	0	0
Bacteria	Proteobacteria	Alphaproteobacteria	Rhodospirillales	Acetobacteraceae	Roseomonas	Roseomonas genomospecies	0	0	0	0	0	0	0	0	1
Bacteria	Proteobacteria	Alphaproteobacteria	Rhodospirillales	Rhodospirillaceae	Azospirillum	Azospirillum brasilense	1	2	0	0	0	0	0	0	0
Bacteria	Proteobacteria	Alphaproteobacteria	Rhodospirillales	Rhodospirillaceae	Fodinicurvata	Fodinicurvata fenggangensis	0	4	0	0	0	0	0	0	2
Bacteria	Proteobacteria	Alphaproteobacteria	Rhodospirillales	Rhodospirillaceae	Fodinicurvata	Fodinicurvata halophila	0	1	0	0	0	0	0	0	0
Bacteria	Proteobacteria	Alphaproteobacteria	Rhodospirillales	Rhodospirillaceae	Fodinicurvata	Fodinicurvata sediminis	0	1	0	0	0	0	0	0	0
Bacteria	Proteobacteria	Alphaproteobacteria	Rhodospirillales	Rhodospirillaceae	Insolitispirillum	Insolitispirillum peregrinum	1	0	0	0	0	0	0	0	0
Bacteria	Proteobacteria	Alphaproteobacteria	Rhodospirillales	Rhodospirillaceae	Nitrospirillum	Nitrospirillum amazonense	0	3	0	0	0	0	0	0	0
Bacteria	Proteobacteria	Alphaproteobacteria	Rhodospirillales	Rhodospirillaceae	Novispirillum	Novispirillum itersonii	0	6	0	0	0	0	0	0	0
Bacteria	Proteobacteria	Alphaproteobacteria	Rhodospirillales	Rhodospirillaceae	Pararhodospirillum	Pararhodospirillum photometricum	1	0	0	0	0	0	0	0	0
Bacteria	Proteobacteria	Alphaproteobacteria	Rhodospirillales	Rhodospirillaceae	Pararhodospirillum	Pararhodospirillum sulfurexigens	1	0	0	0	0	0	0	0	0
Bacteria	Proteobacteria	Alphaproteobacteria	Rhodospirillales	Rhodospirillaceae	Rhodospirillum	Rhodospirillum rubrum	27	0	0	0	0	0	0	0	0
Bacteria	Proteobacteria	Alphaproteobacteria	Rickettsiales	mitochondria	unclassified mitochondria	unclassified mitochondria	0	0	0	0	0	1	0	0	0
Bacteria	Proteobacteria	Alphaproteobacteria	Sphingomonadales	unclassified Sphingomonadales	unclassified Sphingomonadales	unclassified Sphingomonadales	0	1	0	0	1	0	0	0	0
Bacteria	Proteobacteria	Alphaproteobacteria	unclassified Alphaproteobacteria	unclassified Alphaproteobacteria	unclassified Alphaproteobacteria	alpha proteobacterium	40	309	0	0	0	0	0	0	117
Bacteria	Proteobacteria	Alphaproteobacteria	unclassified Alphaproteobacteria	unclassified Alphaproteobacteria	unclassified Alphaproteobacteria	unclassified Alphaproteobacteria	5	9	0	0	5	0	1	0	3
Bacteria	Proteobacteria	Betaproteobacteria	Burkholderiales	Alcaligenaceae	Alcaligenes	unclassified Alcaligenes	0	1	0	0	0	0	0	0	0
Bacteria	Proteobacteria	Betaproteobacteria	Burkholderiales	Alcaligenaceae	Sutterella	unclassified Sutterella	0	0	0	8	3	0	121	0	0
Bacteria	Proteobacteria	Betaproteobacteria	Burkholderiales	Alcaligenaceae	unclassified Alcaligenaceae	unclassified Alcaligenaceae	0	0	0	6	2	0	0	0	0
Bacteria	Proteobacteria	Betaproteobacteria	Burkholderiales	Burkholderiaceae	Ralstonia	Ralstonia solanacearum	0	1	0	0	0	0	0	0	0
Bacteria	Proteobacteria	Betaproteobacteria	Burkholderiales	Comamonadaceae	Acidovorax	Acidovorax soli	0	0	0	0	0	0	0	0	1
Bacteria	Proteobacteria	Betaproteobacteria	Burkholderiales	Comamonadaceae	Caldimonas	Caldimonas hydrothermale	0	1	0	0	0	0	0	0	0
Bacteria	Proteobacteria	Betaproteobacteria	Burkholderiales	Comamonadaceae	Schlegelella	Schlegelella aquatica	153	0	0	0	0	0	0	0	0
Bacteria	Proteobacteria	Betaproteobacteria	Burkholderiales	Comamonadaceae	Schlegelella	Schlegelella thermodepolymerans	3	0	0	0	0	0	0	0	0
Bacteria	Proteobacteria	Betaproteobacteria	Burkholderiales	Comamonadaceae	Zhizhongheella	Zhizhongheella caldifontis	5	0	0	0	0	0	0	0	0
Bacteria	Proteobacteria	Betaproteobacteria	Burkholderiales	Oxalobacteraceae	Herbaspirillum	Herbaspirillum huttiense	1	2	1	0	0	0	0	0	0
Bacteria	Proteobacteria	Betaproteobacteria	Burkholderiales	Oxalobacteraceae	Herbaspirillum	Herbaspirillum seropedicae	7	0	0	0	0	0	0	0	0
Bacteria	Proteobacteria	Betaproteobacteria	Burkholderiales	Oxalobacteraceae	Massilia	unclassified Massilia	1	0	0	0	0	0	0	0	1
Bacteria	Proteobacteria	Betaproteobacteria	Burkholderiales	Oxalobacteraceae	Oxalobacter	Oxalobacter formigenes	0	0	0	1	0	0	1	0	0
Bacteria	Proteobacteria	Betaproteobacteria	Burkholderiales	Oxalobacteraceae	unclassified Oxalobacteraceae	unclassified Oxalobacteraceae	0	0	0	1	0	0	0	0	0
Bacteria	Proteobacteria	Betaproteobacteria	Burkholderiales	Sutterellaceae	Parasutterella	Parasutterella excrementihominis	1	0	0	2	72	372	16	0	421
Bacteria	Proteobacteria	Betaproteobacteria	Burkholderiales	Sutterellaceae	Parasutterella	Parasutterella secunda	23	0	0	0	0	0	0	0	0
Bacteria	Proteobacteria	Betaproteobacteria	Burkholderiales	Sutterellaceae	Parasutterella	unclassified Parasutterella	0	0	0	0	43	23	1	0	0
Bacteria	Proteobacteria	Betaproteobacteria	Burkholderiales	Sutterellaceae	Sutterella	Sutterella stercoricanis	35	0	0	0	0	0	0	0	2
Bacteria	Proteobacteria	Betaproteobacteria	Burkholderiales	Sutterellaceae	Sutterella	Sutterella wadsworthensis	1	51	0	0	0	0	0	86	0
Bacteria	Proteobacteria	Betaproteobacteria	Burkholderiales	Sutterellaceae	Sutterella	unclassified Sutterella	6	0	0	24	0	0	0	22	0
Bacteria	Proteobacteria	Betaproteobacteria	Burkholderiales	Sutterellaceae	unclassified Sutterellaceae	unclassified Sutterellaceae	0	0	0	0	4	8	0	6	0
Bacteria	Proteobacteria	Betaproteobacteria	Burkholderiales	unclassified Burkholderiales	Aquabacterium	Aquabacterium olei	2	0	0	0	0	0	0	0	0
Bacteria	Proteobacteria	Betaproteobacteria	Burkholderiales	unclassified Burkholderiales	Leptothrix	Leptothrix discophora	1	0	0	0	0	0	0	0	0
Bacteria	Proteobacteria	Betaproteobacteria	Burkholderiales	unclassified Burkholderiales	Thiomonas	Thiomonas islandica	3	0	0	0	0	0	0	0	0
Bacteria	Proteobacteria	Betaproteobacteria	Burkholderiales	unclassified Burkholderiales	unclassified Burkholderiales	Polyangium brachysporum	2	0	0	0	0	0	0	0	0
Bacteria	Proteobacteria	Betaproteobacteria	Burkholderiales	unclassified Burkholderiales	unclassified Burkholderiales	unclassified Burkholderiales	1	1	0	2	0	3	3	0	0
Bacteria	Proteobacteria	Betaproteobacteria	Neisseriales	Neisseriaceae	Neisseria	Neisseria sicca	0	0	1	0	0	0	0	0	0
Bacteria	Proteobacteria	Betaproteobacteria	Rhodocyclales	Rhodocyclaceae	Azoarcus	Azoarcus evansii	1	0	0	0	0	0	0	0	0
Bacteria	Proteobacteria	Betaproteobacteria	Rhodocyclales	Rhodocyclaceae	Azospira	Azospira oryzae	5	0	0	0	0	0	0	0	0
Bacteria	Proteobacteria	Betaproteobacteria	Rhodocyclales	Rhodocyclaceae	Oryzomicrobium	Oryzomicrobium terrae	1	0	0	0	0	0	0	0	0
Bacteria	Proteobacteria	Betaproteobacteria	unclassified Betaproteobacteria	unclassified Betaproteobacteria	unclassified Betaproteobacteria	beta proteobacterium	8	0	0	0	0	0	0	0	0
Bacteria	Proteobacteria	Betaproteobacteria	unclassified Betaproteobacteria	unclassified Betaproteobacteria	unclassified Betaproteobacteria	unclassified Betaproteobacteria	6	0	0	2	3	6	1	2	1
Bacteria	Proteobacteria	Deltaproteobacteria	Desulfovibrionales	Desulfomicrobiaceae	unclassified Desulfomicrobiaceae	unclassified Desulfomicrobiaceae	1	0	0	0	0	0	0	0	0
Bacteria	Proteobacteria	Deltaproteobacteria	Desulfovibrionales	Desulfovibrionaceae	Bilophila	Bilophila wadsworthia	38	0	62	2	8	0	16	13	64
Bacteria	Proteobacteria	Deltaproteobacteria	Desulfovibrionales	Desulfovibrionaceae	Bilophila	unclassified Bilophila	0	0	0	0	1	0	3	1	0
Bacteria	Proteobacteria	Deltaproteobacteria	Desulfovibrionales	Desulfovibrionaceae	Desulfovibrio	Desulfovibrio desulfuricans	7	0	2	0	0	0	0	0	1
Bacteria	Proteobacteria	Deltaproteobacteria	Desulfovibrionales	Desulfovibrionaceae	Desulfovibrio	Desulfovibrio fairfieldensis	0	0	0	0	0	0	0	0	5
Bacteria	Proteobacteria	Deltaproteobacteria	Desulfovibrionales	Desulfovibrionaceae	Desulfovibrio	Desulfovibrio intestinalis	9	0	23	0	0	0	0	0	15
Bacteria	Proteobacteria	Deltaproteobacteria	Desulfovibrionales	Desulfovibrionaceae	Desulfovibrio	Desulfovibrio piger	0	0	0	0	0	0	38	0	0
Bacteria	Proteobacteria	Deltaproteobacteria	Desulfovibrionales	Desulfovibrionaceae	Desulfovibrio	Desulfovibrio simplex	20	0	0	0	0	0	0	0	0
Bacteria	Proteobacteria	Deltaproteobacteria	Desulfovibrionales	Desulfovibrionaceae	Desulfovibrio	Desulfovibrio vulgaris	0	0	1	0	0	0	0	0	0
Bacteria	Proteobacteria	Deltaproteobacteria	Desulfovibrionales	Desulfovibrionaceae	Desulfovibrio	unclassified Desulfovibrio	3	0	0	106	0	0	15	0	0
Bacteria	Proteobacteria	Deltaproteobacteria	Desulfovibrionales	Desulfovibrionaceae	unclassified Desulfovibrionaceae	unclassified Desulfovibrionaceae	0	0	0	8	1	0	31	1	0
Bacteria	Proteobacteria	Deltaproteobacteria	Desulfovibrionales	unclassified Desulfovibrionales	unclassified Desulfovibrionales	unclassified Desulfovibrionales	0	0	0	0	0	0	2	1	0
Bacteria	Proteobacteria	Deltaproteobacteria	unclassified Deltaproteobacteria	unclassified Deltaproteobacteria	unclassified Deltaproteobacteria	unclassified Deltaproteobacteria	0	0	1	1	0	0	0	1	1
Bacteria	Proteobacteria	Epsilonproteobacteria	Campylobacterales	Campylobacteraceae	Campylobacter	unclassified Campylobacter	0	0	0	0	7	0	0	0	0
Bacteria	Proteobacteria	Epsilonproteobacteria	Campylobacterales	Campylobacteraceae	unclassified Campylobacteraceae	unclassified Campylobacteraceae	0	0	0	0	3	0	0	0	0
Bacteria	Proteobacteria	Epsilonproteobacteria	Campylobacterales	unclassified Campylobacterales	unclassified Campylobacterales	unclassified Campylobacterales	0	0	0	1	2	0	0	0	0
Bacteria	Proteobacteria	Epsilonproteobacteria	unclassified Epsilonproteobacteria	unclassified Epsilonproteobacteria	unclassified Epsilonproteobacteria	unclassified Epsilonproteobacteria	0	0	0	0	1	0	0	0	0
Bacteria	Proteobacteria	Gammaproteobacteria	Aeromonadales	Succinivibrionaceae	Succinatimonas	Succinatimonas hippei	1	0	0	0	0	0	0	0	0
Bacteria	Proteobacteria	Gammaproteobacteria	Aeromonadales	Succinivibrionaceae	Succinivibrio	unclassified Succinivibrio	0	0	0	1	1516	0	0	0	0
Bacteria	Proteobacteria	Gammaproteobacteria	Aeromonadales	Succinivibrionaceae	unclassified Succinivibrionaceae	unclassified Succinivibrionaceae	0	0	0	4	36	0	0	0	0
Bacteria	Proteobacteria	Gammaproteobacteria	Aeromonadales	unclassified Aeromonadales	unclassified Aeromonadales	unclassified Aeromonadales	0	0	0	2	142	0	0	0	0
Bacteria	Proteobacteria	Gammaproteobacteria	Alteromonadales	Shewanellaceae	unclassified Shewanellaceae	unclassified Shewanellaceae	0	0	0	0	0	1	0	0	0
Bacteria	Proteobacteria	Gammaproteobacteria	Alteromonadales	unclassified Alteromonadales	unclassified Alteromonadales	unclassified Alteromonadales	0	0	0	0	0	1	0	0	0
Bacteria	Proteobacteria	Gammaproteobacteria	Enterobacterales	Enterobacteriaceae	Buttiauxella	Buttiauxella gaviniae	0	1	0	0	0	0	0	0	0
Bacteria	Proteobacteria	Gammaproteobacteria	Enterobacterales	Enterobacteriaceae	Citrobacter	Citrobacter braakii	0	10	0	0	0	0	0	0	0
Bacteria	Proteobacteria	Gammaproteobacteria	Enterobacterales	Enterobacteriaceae	Citrobacter	Citrobacter freundii	0	40	0	0	0	0	0	0	0
Bacteria	Proteobacteria	Gammaproteobacteria	Enterobacterales	Enterobacteriaceae	Citrobacter	Citrobacter werkmanii	0	4	0	0	0	0	0	0	0
Bacteria	Proteobacteria	Gammaproteobacteria	Enterobacterales	Enterobacteriaceae	Enterobacter	Enterobacter cancerogenus	0	1	0	0	0	0	0	0	0
Bacteria	Proteobacteria	Gammaproteobacteria	Enterobacterales	Enterobacteriaceae	Enterobacter	Enterobacter cloacae	0	56	0	0	0	0	0	0	1
Bacteria	Proteobacteria	Gammaproteobacteria	Enterobacterales	Enterobacteriaceae	Enterobacter	Enterobacter lignolyticus	0	5	0	0	0	0	0	0	0
Bacteria	Proteobacteria	Gammaproteobacteria	Enterobacterales	Enterobacteriaceae	Enterobacter	Enterobacter ludwigii	0	2	0	0	0	0	0	0	0
Bacteria	Proteobacteria	Gammaproteobacteria	Enterobacterales	Enterobacteriaceae	Escherichia	Escherichia coli	7	3	70	0	0	0	0	0	3
Bacteria	Proteobacteria	Gammaproteobacteria	Enterobacterales	Enterobacteriaceae	Escherichia	Escherichia fergusonii	1	0	2	0	0	0	0	0	0
Bacteria	Proteobacteria	Gammaproteobacteria	Enterobacterales	Enterobacteriaceae	Klebsiella	Klebsiella oxytoca	0	17	0	0	0	0	0	0	0
Bacteria	Proteobacteria	Gammaproteobacteria	Enterobacterales	Enterobacteriaceae	Klebsiella	Klebsiella pneumoniae	0	21	0	0	0	0	0	0	21
Bacteria	Proteobacteria	Gammaproteobacteria	Enterobacterales	Enterobacteriaceae	Klebsiella	Klebsiella variicola	0	0	0	0	0	0	0	0	1
Bacteria	Proteobacteria	Gammaproteobacteria	Enterobacterales	Enterobacteriaceae	Kluyvera	Kluyvera georgiana	2	0	1	0	0	0	0	0	0
Bacteria	Proteobacteria	Gammaproteobacteria	Enterobacterales	Enterobacteriaceae	Kluyvera	Kluyvera intermedia	0	1	0	0	0	0	0	0	0
Bacteria	Proteobacteria	Gammaproteobacteria	Enterobacterales	Enterobacteriaceae	Leclercia	Leclercia adecarboxylata	0	1	0	0	0	0	0	0	0
Bacteria	Proteobacteria	Gammaproteobacteria	Enterobacterales	Enterobacteriaceae	Lelliottia	Lelliottia amnigena	0	16	0	0	0	0	0	0	1
Bacteria	Proteobacteria	Gammaproteobacteria	Enterobacterales	Enterobacteriaceae	Pseudocitrobacter	Pseudocitrobacter faecalis	0	1	1	0	0	0	0	0	0
Bacteria	Proteobacteria	Gammaproteobacteria	Enterobacterales	Enterobacteriaceae	Salmonella	Salmonella bongori	0	1	0	0	0	0	0	0	0
Bacteria	Proteobacteria	Gammaproteobacteria	Enterobacterales	Enterobacteriaceae	Salmonella	Salmonella enterica	0	0	0	0	0	0	0	0	1
Bacteria	Proteobacteria	Gammaproteobacteria	Enterobacterales	Enterobacteriaceae	Shigella	Shigella boydii	0	0	1	0	0	0	0	0	0
Bacteria	Proteobacteria	Gammaproteobacteria	Enterobacterales	Enterobacteriaceae	Shigella	Shigella dysenteriae	0	0	3	0	0	0	0	0	0
Bacteria	Proteobacteria	Gammaproteobacteria	Enterobacterales	Enterobacteriaceae	Shigella	Shigella flexneri	0	0	1	0	0	0	0	0	0
Bacteria	Proteobacteria	Gammaproteobacteria	Enterobacterales	Enterobacteriaceae	Yokenella	Yokenella regensburgei	0	0	0	0	0	0	0	0	1
Bacteria	Proteobacteria	Gammaproteobacteria	Enterobacterales	Erwiniaceae	Pantoea	Pantoea agglomerans	0	1	0	0	0	0	0	0	0
Bacteria	Proteobacteria	Gammaproteobacteria	Enterobacterales	Erwiniaceae	Pantoea	Pantoea ananatis	0	3	0	0	0	0	0	0	0
Bacteria	Proteobacteria	Gammaproteobacteria	Enterobacterales	Erwiniaceae	Pantoea	Pantoea cypripedii	0	1	0	0	0	0	0	0	0
Bacteria	Proteobacteria	Gammaproteobacteria	Enterobacterales	Morganellaceae	Photorhabdus	Photorhabdus luminescens	0	17	1	0	0	0	0	0	2
Bacteria	Proteobacteria	Gammaproteobacteria	Enterobacterales	Morganellaceae	Proteus	unclassified Proteus	0	2	0	0	0	0	0	0	0
Bacteria	Proteobacteria	Gammaproteobacteria	Enterobacterales	Pectobacteriaceae	Pectobacterium	Pectobacterium carotovorum	0	1	0	0	0	0	0	0	1
Bacteria	Proteobacteria	Gammaproteobacteria	Enterobacterales	Yersiniaceae	Serratia	Serratia liquefaciens	0	0	0	0	0	0	0	0	1
Bacteria	Proteobacteria	Gammaproteobacteria	Enterobacteriales	Enterobacteriaceae	Escherichia	Escherichia coli	0	0	0	0	0	0	0	2	0
Bacteria	Proteobacteria	Gammaproteobacteria	Enterobacteriales	Enterobacteriaceae	Escherichia	unclassified Escherichia	0	0	0	0	0	2	0	0	0
Bacteria	Proteobacteria	Gammaproteobacteria	Enterobacteriales	Enterobacteriaceae	Pantoea	Pantoea vagans	0	0	0	0	0	0	1	0	0
Bacteria	Proteobacteria	Gammaproteobacteria	Enterobacteriales	Enterobacteriaceae	Proteus	unclassified Proteus	0	0	0	0	12	0	5	0	0
Bacteria	Proteobacteria	Gammaproteobacteria	Enterobacteriales	Enterobacteriaceae	Raoultella	unclassified Raoultella	0	0	0	0	0	0	1	0	0
Bacteria	Proteobacteria	Gammaproteobacteria	Enterobacteriales	Enterobacteriaceae	unclassified Enterobacteriaceae	unclassified Enterobacteriaceae	0	0	0	0	10	3	1	0	0
Bacteria	Proteobacteria	Gammaproteobacteria	Enterobacteriales	unclassified Enterobacteriales	unclassified Enterobacteriales	unclassified Enterobacteriales	0	0	0	0	3	4	2	0	0
Bacteria	Proteobacteria	Gammaproteobacteria	Oceanospirillales	Halomonadaceae	Halomonas	unclassified Halomonas	0	0	0	0	1	0	0	1	0
Bacteria	Proteobacteria	Gammaproteobacteria	Oceanospirillales	unclassified Oceanospirillales	unclassified Oceanospirillales	unclassified Oceanospirillales	0	0	0	0	0	1	0	0	0
Bacteria	Proteobacteria	Gammaproteobacteria	Pasteurellales	Pasteurellaceae	Actinobacillus	Actinobacillus delphinicola	1	0	0	0	0	0	0	0	0
Bacteria	Proteobacteria	Gammaproteobacteria	Pasteurellales	Pasteurellaceae	Actinobacillus	Actinobacillus porcinus	1	0	0	0	0	0	0	0	0
Bacteria	Proteobacteria	Gammaproteobacteria	Pasteurellales	Pasteurellaceae	Aggregatibacter	Aggregatibacter aphrophilus	1	0	0	0	0	0	0	0	0
Bacteria	Proteobacteria	Gammaproteobacteria	Pasteurellales	Pasteurellaceae	Gallibacterium	Gallibacterium salpingitidis	1	0	0	0	0	0	0	0	0
Bacteria	Proteobacteria	Gammaproteobacteria	Pasteurellales	Pasteurellaceae	Haemophilus	Haemophilus parainfluenzae	48	35	4	4	10	12	0	0	2
Bacteria	Proteobacteria	Gammaproteobacteria	Pasteurellales	Pasteurellaceae	Haemophilus	Haemophilus pittmaniae	13	4	0	0	0	0	0	0	0
Bacteria	Proteobacteria	Gammaproteobacteria	Pasteurellales	Pasteurellaceae	Haemophilus	Haemophilus simiae	1	0	0	0	0	0	0	0	0
Bacteria	Proteobacteria	Gammaproteobacteria	Pasteurellales	Pasteurellaceae	Haemophilus	unclassified Haemophilus	0	0	0	0	1	1	0	0	0
Bacteria	Proteobacteria	Gammaproteobacteria	Pasteurellales	Pasteurellaceae	Muribacter	Muribacter muris	1	0	0	0	0	0	0	0	0
Bacteria	Proteobacteria	Gammaproteobacteria	Pasteurellales	Pasteurellaceae	Terrahaemophilus	Terrahaemophilus aromaticivorans	4	4	0	0	0	0	0	0	0
Bacteria	Proteobacteria	Gammaproteobacteria	Pasteurellales	Pasteurellaceae	unclassified Pasteurellaceae	Actinobacillus rossii	0	1	0	0	0	0	0	0	0
Bacteria	Proteobacteria	Gammaproteobacteria	Pasteurellales	Pasteurellaceae	unclassified Pasteurellaceae	Bisgaard Taxon	1	0	0	0	0	0	0	0	0
Bacteria	Proteobacteria	Gammaproteobacteria	Pasteurellales	Pasteurellaceae	unclassified Pasteurellaceae	unclassified Pasteurellaceae	0	2	0	1	2	0	0	0	0
Bacteria	Proteobacteria	Gammaproteobacteria	Pasteurellales	unclassified Pasteurellales	unclassified Pasteurellales	unclassified Pasteurellales	0	0	0	0	0	2	0	0	0
Bacteria	Proteobacteria	Gammaproteobacteria	Pseudomonadales	Pseudomonadaceae	Pseudomonas	Pseudomonas veronii	0	0	0	1	1	1	0	0	0
Bacteria	Proteobacteria	Gammaproteobacteria	Pseudomonadales	Pseudomonadaceae	Pseudomonas	unclassified Pseudomonas	0	0	0	0	0	1	0	0	0
Bacteria	Proteobacteria	Gammaproteobacteria	Pseudomonadales	Pseudomonadaceae	unclassified Pseudomonadaceae	unclassified Pseudomonadaceae	0	0	0	0	2	0	0	0	0
Bacteria	Proteobacteria	Gammaproteobacteria	Pseudomonadales	unclassified Pseudomonadales	unclassified Pseudomonadales	unclassified Pseudomonadales	0	0	0	3	0	2	0	2	0
Bacteria	Proteobacteria	Gammaproteobacteria	Xanthomonadales	Xanthomonadaceae	Stenotrophomonas	Stenotrophomonas maltophilia	0	1	0	0	0	0	0	0	0
Bacteria	Proteobacteria	Gammaproteobacteria	unclassified Gammaproteobacteria	unclassified Gammaproteobacteria	Candidatus Nardonella	endosymbiont of	0	0	0	0	0	0	0	0	1
Bacteria	Proteobacteria	Gammaproteobacteria	unclassified Gammaproteobacteria	unclassified Gammaproteobacteria	unclassified Gammaproteobacteria	unclassified Gammaproteobacteria	0	0	0	1	12	5	0	1	0
Bacteria	Proteobacteria	unclassified Proteobacteria	unclassified Proteobacteria	unclassified Proteobacteria	unclassified Proteobacteria	unclassified Proteobacteria	0	0	0	0	0	1	0	0	0
Bacteria	Spirochaetes	Spirochaetia	Spirochaetales	Brachyspiraceae	Brachyspira	Brachyspira aalborgi	0	0	0	2	0	0	0	0	0
Bacteria	Spirochaetes	Spirochaetia	Spirochaetales	Brachyspiraceae	unclassified Brachyspiraceae	unclassified Brachyspiraceae	0	0	0	1	0	0	0	0	0
Bacteria	Spirochaetes	Spirochaetia	Spirochaetales	unclassified Spirochaetales	unclassified Spirochaetales	unclassified Spirochaetales	1	0	0	1	0	0	0	0	0
Bacteria	Spirochaetes	Spirochaetia	unclassified Spirochaetia	unclassified Spirochaetia	unclassified Spirochaetia	unclassified Spirochaetia	0	0	1	0	0	0	0	0	0
Bacteria	Synergistetes	Synergistia	Synergistales	Synergistaceae	Cloacibacillus	Cloacibacillus evryensis	0	0	0	1	0	0	0	0	0
Bacteria	Synergistetes	Synergistia	Synergistales	Synergistaceae	Cloacibacillus	Cloacibacillus porcorum	0	0	0	0	0	1	0	0	0
Bacteria	Synergistetes	Synergistia	Synergistales	Synergistaceae	Cloacibacillus	unclassified Cloacibacillus	0	0	0	0	0	1	0	0	0
Bacteria	Synergistetes	Synergistia	Synergistales	Synergistaceae	Synergistes	unclassified Synergistes	0	0	0	0	1	0	0	0	0
Bacteria	Synergistetes	Synergistia	Synergistales	Synergistaceae	Thermanaerovibrio	Thermanaerovibrio velox	0	0	0	0	0	0	0	0	2
Bacteria	Synergistetes	Synergistia	Synergistales	unclassified Synergistales	unclassified Synergistales	unclassified Synergistales	0	0	0	0	1	1	0	0	0
Bacteria	Synergistetes	Synergistia	unclassified Synergistia	unclassified Synergistia	unclassified Synergistia	unclassified Synergistia	0	0	0	0	0	1	0	0	0
Bacteria	Synergistetes	unclassified Synergistetes	unclassified Synergistetes	unclassified Synergistetes	unclassified Synergistetes	Synergistetes oral	1	0	1	0	0	0	0	0	0
Bacteria	Tenericutes	Mollicutes	Acholeplasmatales	Acholeplasmataceae	Acholeplasma	Acholeplasma parvum	4	0	0	0	0	0	0	0	0
Bacteria	Tenericutes	Mollicutes	Anaeroplasmatales	Anaeroplasmataceae	unclassified Anaeroplasmataceae	unclassified Anaeroplasmataceae	0	0	0	0	17	0	0	0	0
Bacteria	Tenericutes	Mollicutes	unclassified Mollicutes	unclassified Mollicutes	unclassified Mollicutes	unclassified Mollicutes	0	1	0	18	0	0	0	0	1
Bacteria	Tenericutes	unclassified Tenericutes	unclassified Tenericutes	unclassified Tenericutes	unclassified Tenericutes	unclassified Tenericutes	0	0	0	1	0	0	0	0	0
Bacteria	Verrucomicrobia	Opitutae	Cerasicoccales	Cerasicoccaceae	unclassified Cerasicoccaceae	unclassified Cerasicoccaceae	0	0	0	0	1	0	0	0	0
Bacteria	Verrucomicrobia	Opitutae	Cerasicoccales	unclassified Cerasicoccales	unclassified Cerasicoccales	unclassified Cerasicoccales	0	0	0	0	4	0	1	0	0
Bacteria	Verrucomicrobia	Verrucomicrobiae	Verrucomicrobiales	Akkermansiaceae	Akkermansia	Akkermansia muciniphila	97	0	0	0	0	0	0	0	155
Bacteria	Verrucomicrobia	Verrucomicrobiae	Verrucomicrobiales	Akkermansiaceae	Akkermansia	unclassified Akkermansia	0	0	0	0	0	0	0	0	1
Bacteria	Verrucomicrobia	Verrucomicrobiae	Verrucomicrobiales	Verrucomicrobiaceae	Akkermansia	Akkermansia muciniphila	0	0	0	32	2	0	4	0	0
Bacteria	Verrucomicrobia	Verrucomicrobiae	Verrucomicrobiales	Verrucomicrobiaceae	Akkermansia	unclassified Akkermansia	0	0	0	3	0	0	1	0	0
Bacteria	Verrucomicrobia	Verrucomicrobiae	Verrucomicrobiales	Verrucomicrobiaceae	Fucophilus	Fucophilus fucoidanolyticus	7	0	1	0	0	0	0	0	0
Bacteria	Verrucomicrobia	Verrucomicrobiae	Verrucomicrobiales	unclassified Verrucomicrobiales	unclassified Verrucomicrobiales	unclassified Verrucomicrobiales	0	0	0	2	0	0	3	0	0
Bacteria	Verrucomicrobia	Verrucomicrobiae	unclassified Verrucomicrobiae	unclassified Verrucomicrobiae	unclassified Verrucomicrobiae	unclassified Verrucomicrobiae	0	0	0	1	0	0	0	0	0
Eukaryota	Bacillariophyta	Bacillariophyceae	Bacillariales	Bacillariaceae	Bacillaria	unclassified Bacillaria	0	0	0	0	0	1	0	0	0
Eukaryota	Bacillariophyta	Bacillariophyceae	Bacillariales	Bacillariaceae	unclassified Bacillariaceae	unclassified Bacillariaceae	0	0	0	0	0	1	0	0	0
Eukaryota	Bacillariophyta	Fragilariophyceae	Fragilariales	Fragilariaceae	Asterionellopsis	unclassified Asterionellopsis	0	0	0	0	0	1	0	0	0
Eukaryota	Bacillariophyta	Mediophyceae	Biddulphiophycidae	Eupodiscaceae	unclassified Eupodiscaceae	unclassified Eupodiscaceae	0	0	0	0	0	1	0	0	0
Eukaryota	Chlorophyta	Mamiellophyceae	Mamiellales	Bathycoccaceae	unclassified Bathycoccaceae	unclassified Bathycoccaceae	0	0	0	0	0	1	0	0	0
Eukaryota	Chlorophyta	unclassified Chlorophyta	unclassified Chlorophyta	unclassified Chlorophyta	unclassified Chlorophyta	symbiont of	0	0	0	0	0	0	0	0	1
Eukaryota	Streptophyta	unclassified Streptophyta	asterids	Convolvulaceae	Ipomoea	Ipomoea purpurea	1	0	0	0	0	0	0	0	0
Eukaryota	Streptophyta	unclassified Streptophyta	asterids	Solanaceae	Solanum	Solanum tuberosum	1	0	0	0	0	0	0	0	0
Eukaryota	Streptophyta	unclassified Streptophyta	rosids	Vitaceae	Vitis	Vitis vinifera	2	0	0	0	0	0	0	0	0
Unclassified							260	99	195	66	43	12	8	31	195

## Sheet: Table C
Supporting data for PCA and RDA analyses
	RDA1	PC1	PC2	PC3	PC4	PC5
	-0.307871	0.0368997	-0.0159795	0.0972825	-0.0225261	-0.0514979
Abyssivirga	-0.489596	0.25988	0.0940858	0.0127686	-0.0592918	0.0188659
Acetanaerobacterium	-0.283049	0.202151	0.0763269	-0.0358137	-0.363852	-0.0510584
Acetatifactor	-0.0644183	0.0412922	0.0063634	-0.15338	-0.0905711	0.00525635
Acetitomaculum	-0.145674	0.0508492	0.0209602	0.0480138	0.140992	0.0174849
Acetivibrio	-0.581872	-0.205831	0.133383	-0.0896398	0.0406222	0.315239
Acetobacter	-0.0644183	0.0412922	0.0063634	-0.15338	-0.0905711	0.00525635
Acholeplasma	-0.133634	-0.00108105	0.0173045	-0.0519368	0.256329	-0.0865903
Acidaminobacter	-0.354875	0.166336	0.0918528	0.308745	0.0823709	-0.0838021
Acidaminococcus	-0.168939	0.117552	0.0383131	-0.116935	-0.222275	-0.0193698
Acidithiobacillus	-0.0730463	-0.000590914	0.00945888	-0.0283893	0.140113	-0.0473314
Acidovorax	-0.0726277	0.0514401	0.0115013	0.0764031	0.000879351	0.0648162
Actinobacillus	-0.101892	-0.000824264	0.0131942	-0.0396002	0.195443	-0.0660224
Actinocorallia	-0.0730463	-0.000590914	0.00945888	-0.0283893	0.140113	-0.0473314
Actinomyces	0.240259	0.0554895	-0.143532	-0.0388369	-0.008203	-0.0949511
Adlercreutzia	0.0867587	0.0500348	0.608104	-0.0415523	0.114925	0.208698
Agathobacter	-0.314626	0.223346	0.0745945	0.0172328	-0.311729	0.0244807
Aggregatibacter	-0.0730463	-0.000590914	0.00945888	-0.0283893	0.140113	-0.0473314
Akkermansia	-0.387408	-0.360388	0.0313784	0.19518	0.572941	0.194468
Alcaligenes	-0.0644183	0.0412922	0.0063634	-0.15338	-0.0905711	0.00525635
Alistipes	-0.564033	-0.235412	0.563816	0.0874293	-0.0707498	0.315277
Alkalibacter	-0.0730463	-0.000590914	0.00945888	-0.0283893	0.140113	-0.0473314
Alkalibaculum	-0.408148	0.185247	0.0779652	-0.0538937	0.0290464	-0.0573448
Alkaliphilus	-0.145674	0.0508492	0.0209602	0.0480138	0.140992	0.0174849
Allisonella	-0.193156	-0.42245	-0.1329	-0.0127023	0.206475	-0.271848
Allobaculum	-0.0644183	0.0412922	0.0063634	-0.15338	-0.0905711	0.00525635
Alloscardovia	0.14246	0.144629	-0.232108	0.00425671	0.0221609	-0.0648137
Anaerobacterium	-0.529161	0.187399	0.0860746	-0.215946	0.224069	-0.1176
Anaerobium	-0.775272	0.392004	0.153494	-0.00474533	-0.062118	-0.0416325
Anaerocolumna	-0.618373	0.310028	0.126524	0.102957	-0.000403105	-0.0308167
Anaerofilum	-0.17452	0.0506158	0.0246955	0.0368029	0.196322	-0.00120618
Anaerofustis	0.116438	-0.188466	0.0576058	0.00814748	0.0304832	-0.00641115
Anaeromassilibacillus	-0.860811	0.441754	0.178717	0.157018	-0.0432186	-0.0371227
Anaerosporobacter	-0.519907	0.255778	0.0961303	-0.106804	-0.0393366	-0.0292772
Anaerostipes	0.299438	0.178922	-0.28319	0.119206	0.0500807	0.252993
Anaerotaenia	-0.947178	0.490142	0.196788	0.0718751	-0.121156	-0.0660702
Anaerotruncus	-0.473109	0.0536001	0.171959	0.0971301	-0.0470008	-0.0332078
Anaerovorax	-0.508904	-0.304854	-0.130688	0.199345	-0.174469	0.177798
Aquabacterium	-0.101892	-0.000824264	0.0131942	-0.0396002	0.195443	-0.0660224
Asaccharobacter	-0.375304	0.333314	0.239307	-0.0219772	-0.166216	0.121034
Asaccharospora	-0.243604	0.0864337	0.0351073	0.0831085	0.232047	0.0322514
Asterionellopsis	0.14246	0.144629	-0.232108	0.00425671	0.0221609	-0.0648137
Azoarcus	-0.0730463	-0.000590914	0.00945888	-0.0283893	0.140113	-0.0473314
Azospira	-0.144257	-0.00116698	0.0186801	-0.0560653	0.276705	-0.0934736
Azospirillum	-0.160893	0.0557189	0.0181366	-0.237552	0.0166016	-0.0401633
Bacillaria	0.14246	0.144629	-0.232108	0.00425671	0.0221609	-0.0648137
Bacillus	-0.249244	0.177025	0.0578383	0.0370456	-0.227065	0.0349337
Bacteroides	0.115261	0.306984	-0.140108	0.0990839	-0.0310272	0.0709453
Bariatricus	-0.200232	0.135909	0.026475	-0.0909358	-0.12215	0.107465
Barnesiella	-0.406027	-0.359232	0.406512	-0.293233	0.0344714	-0.0825803
Bifidobacterium	0.650128	-1.21556	0.770547	-0.267979	0.457335	0.117728
Bilophila	-0.146312	-0.0549929	0.518861	0.531953	0.235279	0.152828
Bittarella	-0.248167	0.116548	0.0310848	-0.196023	-0.00311217	0.025848
Blautia	0.147753	0.0677478	-0.263972	-0.0669139	0.0824343	0.175971
Brachyspira	-0.0202634	-0.212774	-0.077145	0.0236296	-0.0439891	-0.0872298
Brassicibacter	-0.139073	0.103294	0.0396899	0.203505	-0.0772911	0.0370833
Brevibacillus	-0.0730463	-0.000590914	0.00945888	-0.0283893	0.140113	-0.0473314
Brevundimonas	-0.0878467	0.0563099	0.00867772	-0.209163	-0.123511	0.00716804
Breznakia	-0.0730463	-0.000590914	0.00945888	-0.0283893	0.140113	-0.0473314
Bulleidia	0.0929765	-0.374966	-0.420496	0.0619601	-0.0852603	-0.277829
Buttiauxella	-0.0644183	0.0412922	0.0063634	-0.15338	-0.0905711	0.00525635
Butyricicoccus	-0.579306	0.288158	0.118252	0.0268313	-0.0308092	-0.0529243
Butyricimonas	-0.238012	-0.0747656	0.325541	-0.421983	0.124543	0.331735
Butyrivibrio	-0.0263589	0.375137	-0.188629	0.122157	0.148089	0.139476
Caldicoprobacter	-0.184615	0.0403199	0.0219279	-0.200094	0.139982	-0.0726267
Caldimonas	-0.0644183	0.0412922	0.0063634	-0.15338	-0.0905711	0.00525635
Caloramator	-0.666806	0.31451	0.152813	0.530031	0.224796	-0.0426208
Caloranaerobacter	-0.139073	0.103294	0.0396899	0.203505	-0.0772911	0.0370833
Campylobacter	0.0534125	-0.159012	-0.0860937	-0.0102809	0.0098019	0.335826
Candidatus Heliomonas	-0.0971969	0.0688418	0.0153921	0.10225	0.00117683	0.086743
Candidatus Nardonella	-0.0726277	0.0514401	0.0115013	0.0764031	0.000879351	0.0648162
Candidatus Soleaferrea	-0.592939	0.317396	0.119745	0.0461173	-0.0948068	-7.37953e-05
Candidatus Stoquefichus	-0.248932	0.168828	0.046215	-0.307398	-0.334743	-0.0128426
Caproiciproducens	-0.16631	0.040468	0.0195576	-0.19298	0.104872	-0.0607661
Carnobacterium	-0.027931	-0.293288	-0.106336	0.0325709	-0.0606344	-0.120237
Casaltella	-0.0664455	0.0518537	0.0281885	0.127102	-0.0781704	-0.027733
Catabacter	-0.368569	0.186938	0.0678577	-0.00343396	-0.00487797	0.01371
Catenibacterium	-0.472175	0.0658084	0.0639487	-0.0434851	0.720436	-0.15623
Catonella	-0.20008	0.0507726	0.0454931	0.0751653	0.178158	-0.114323
Chloroflexus	-0.101892	-0.000824264	0.0131942	-0.0396002	0.195443	-0.0660224
Christensenella	-0.812801	0.34202	0.150112	-0.0756314	0.200644	-0.119073
Citrobacter	-0.214524	0.13751	0.0211913	-0.510782	-0.301618	0.0175046
Cloacibacillus	0.16314	0.0240931	-0.346921	0.0227205	-0.00469299	-0.145244
Clostridioides	-0.205111	0.0929466	0.0303727	0.11054	0.141712	0.0705291
Clostridium	0.168446	-0.17946	-0.140556	-0.00453494	0.0921386	0.179558
Collinsella	-0.273248	-0.755136	0.365595	0.492649	-0.229575	-0.14829
Coprobacillus	0.470417	-0.223204	0.00797788	-0.0331911	0.0564644	0.383537
Coprobacter	-0.163641	0.597599	-0.137967	0.083356	0.100057	0.268888
Coprococcus	0.159795	-0.0568311	-0.339503	0.214199	0.0367817	0.182598
Corynebacterium	-0.777006	0.344707	0.139929	0.0193979	0.199868	-0.0306076
Defluviitalea	-0.324153	0.181084	0.0826304	0.0118525	-0.178829	-0.100996
Dehalobacterium	-0.163486	-0.232532	-0.083243	-0.151425	-0.00694681	-0.154091
Denitrobacterium	-0.498302	0.192058	0.0899013	0.248244	0.367851	0.00143677
Desulfitobacterium	-0.101892	-0.000824264	0.0131942	-0.0396002	0.195443	-0.0660224
Desulfotomaculum	-0.241454	0.0676748	0.0340723	0.0461843	0.277882	-0.0067306
Desulfovibrio	-0.360041	-0.250735	0.234186	0.476262	0.312404	-0.119575
Dethiosulfatibacter	-0.17554	0.0651075	0.0195834	-0.272426	-0.00399152	-0.0389682
Dialister	0.100896	-0.903996	0.349786	-0.755939	0.216803	0.00692397
Dielma	-0.378944	0.151866	0.0494852	-0.173694	0.150947	0.0193314
Dorea	0.00464189	0.142088	-0.197157	0.0430778	0.122061	0.173271
Drancourtella	-0.184094	0.118005	0.0181853	-0.438328	-0.258833	0.0150216
Eggerthella	0.0230799	0.469169	-0.0140857	0.0359646	-0.405095	-0.217223
Egibacter	-0.0726277	0.0514401	0.0115013	0.0764031	0.000879351	0.0648162
Eisenbergiella	-0.636188	0.547344	-0.0792939	0.0116375	-0.0584529	-0.0781442
Enorma	-0.0149213	-0.15668	-0.056807	0.0174	-0.0323921	-0.0642331
Enterobacter	-0.293883	0.193265	0.0333575	-0.450406	-0.310203	0.0828701
Enterococcus	0.118268	0.224657	-0.0792208	-0.248778	0.113235	-0.0241583
Enterorhabdus	-0.194743	-0.00157539	0.0252176	-0.0756865	0.373543	-0.126186
Ercella	-0.161615	0.110134	0.0217555	-0.0511303	-0.0893943	0.0919993
Erysipelatoclostridium	-0.281676	0.780102	-0.273311	0.103852	0.172307	0.288197
Erysipelothrix	-0.144257	-0.00116698	0.0186801	-0.0560653	0.276705	-0.0934736
Escherichia	-0.270817	0.466262	0.0167681	0.225345	-0.105611	-0.308011
Ethanoligenens	-0.376856	0.12244	0.0474209	-0.26732	0.208223	-0.0497447
Eubacterium	0.0480166	0.0785167	-0.233197	0.0636808	-0.0492415	0.0631228
Faecalibacterium	0.157602	-0.00916728	-0.131842	0.0562977	-0.0391321	0.0125489
Faecalibaculum	-0.139073	0.103294	0.0396899	0.203505	-0.0772911	0.0370833
Faecalicoccus	-0.678525	0.134391	0.0314494	0.0632839	-0.37464	-0.00571867
Faecalitalea	-0.278008	0.184742	0.0332531	-0.32826	-0.25304	0.101497
Falcatimonas	-0.67889	0.35679	0.135079	-0.0036472	-0.106413	-0.0165188
Fenollaria	-0.102556	0.0800341	0.0435079	0.196177	-0.120653	-0.0428048
Flavonifractor	-0.0980955	0.318291	0.0803037	0.0441519	0.00969366	0.145571
Flexibacter	-0.0726277	0.0514401	0.0115013	0.0764031	0.000879351	0.0648162
Flintibacter	-1.15343	0.57029	0.223613	-0.0543624	-0.0476436	-0.0692265
Fodinicurvata	-0.225725	0.151229	0.0280885	-0.203776	-0.179532	0.0972305
Fournierella	-0.346012	0.161035	0.0710884	0.0461144	0.0364276	-0.0448611
Fucophilus	-0.226979	0.050555	0.0489763	0.0647109	0.229755	-0.131753
Fusicatenibacter	0.291556	0.272681	-0.235486	-0.00417501	0.0337832	0.100463
Fusobacterium	0.0694134	0.144038	-0.222649	-0.0241326	0.162273	-0.112145
Gallibacterium	-0.0730463	-0.000590914	0.00945888	-0.0283893	0.140113	-0.0473314
Gemmiger	0.383219	-0.169011	0.0827261	0.391992	0.266037	0.0492646
Geosporobacter	-0.242464	0.0398519	0.0294188	-0.222577	0.250944	-0.110111
Gorbachella	-0.348257	0.161015	0.0655085	0.0292575	0.0629885	-0.0136167
Gordonibacter	0.170135	0.174685	0.511917	-0.131735	-0.243238	-0.0608468
Gottschalkia	-0.0726277	0.0514401	0.0115013	0.0764031	0.000879351	0.0648162
Gracilibacter	-1.03046	0.415331	0.163114	-0.567553	0.19402	-0.156357
Granulicatella	-0.0191556	0.254763	-0.210353	-0.0468736	-0.0672334	0.0271857
Haemophilus	-0.369513	0.114751	-0.530073	-0.240227	0.100227	0.0186611
Halomonas	0.143387	-0.103476	0.083107	-0.00877008	-0.037864	0.0675674
Herbaspirillum	-0.321355	0.106812	0.0584995	-0.14699	0.118768	-0.128816
Herbinix	-0.569702	0.225163	0.1237	0.351374	0.327273	-0.101613
Hespellia	-0.83367	0.414074	0.153694	-0.0563234	-0.00855376	-0.0010949
Holdemanella	-0.354594	0.108938	0.070103	-0.0618507	0.191319	-0.162298
Holdemania	-0.43486	0.176633	0.25787	0.00372683	0.0562888	-0.0163978
Howardella	-0.0330455	-0.346992	-0.125808	0.038535	-0.0717373	-0.142254
Hungatella	-0.902888	0.457051	0.18311	0.0991746	-0.0371479	-0.0427518
Hydrogenoanaerobacterium	-0.0664455	0.0518537	0.0281885	0.127102	-0.0781704	-0.027733
Insolitispirillum	-0.0730463	-0.000590914	0.00945888	-0.0283893	0.140113	-0.0473314
Intestinibacter	-0.262215	0.580073	-0.265055	-0.145928	0.297903	0.37628
Intestinimonas	-0.898111	0.393101	0.229728	-0.0225645	0.0817645	0.29717
Ipomoea	-0.0730463	-0.000590914	0.00945888	-0.0283893	0.140113	-0.0473314
Kandleria	-0.223788	-0.00181036	0.0289787	-0.086975	0.429256	-0.145007
Kiloniella	-0.256517	0.171988	0.0320351	-0.224952	-0.201287	0.112058
Klebsiella	-0.391517	0.263805	0.0500483	-0.276854	-0.279757	0.186736
Kluyvera	-0.232756	0.0923216	0.0477461	-0.0658781	0.0267012	-0.088499
Kopriimonas	-0.0842529	0.0224874	0.251901	-0.397774	0.287584	0.737463
Lachnoanaerobaculum	-0.709292	0.343001	0.140719	-0.00302644	-0.00123637	-0.0673744
Lachnobacterium	-0.301868	-0.268316	-0.438605	-0.483904	-0.224284	0.0983535
Lachnoclostridium	-0.254851	0.286421	-0.332726	-0.071862	-0.000673321	0.141676
Lachnospira	-0.101614	-0.158666	-0.174305	0.245902	0.0514949	0.134032
Lactobacillus	-0.0801094	-0.050202	0.324085	0.0696854	-0.0567034	-0.211326
Lactococcus	0.397082	0.43376	-0.487582	-0.236041	-0.127329	-0.271769
Lactonifactor	-0.470477	0.224094	0.0912475	0.0108876	0.0301602	-0.0333104
Lawsonella	-0.0664455	0.0518537	0.0281885	0.127102	-0.0781704	-0.027733
Leclercia	-0.0644183	0.0412922	0.0063634	-0.15338	-0.0905711	0.00525635
Lelliottia	-0.239184	0.158203	0.0279542	-0.320168	-0.233296	0.0784068
Leptothrix	-0.0730463	-0.000590914	0.00945888	-0.0283893	0.140113	-0.0473314
Leuconostoc	0.154732	0.0381569	0.235677	-0.168549	-0.0772131	-0.0392265
Levyella	-0.0664455	0.0518537	0.0281885	0.127102	-0.0781704	-0.027733
Lutispora	-0.657183	0.319697	0.12368	-0.0479559	0.00189932	-0.0301373
Mahella	-0.0726277	0.0514401	0.0115013	0.0764031	0.000879351	0.0648162
Marvinbryantia	-0.339443	0.119275	0.072216	0.177011	0.237961	-0.0876015
Massilia	-0.145674	0.0508492	0.0209602	0.0480138	0.140992	0.0174849
Megamonas	-0.295438	-0.00238997	0.0382567	-0.114821	0.566689	-0.191433
Megasphaera	0.401779	0.0714458	0.396047	-0.0455034	0.218882	0.237534
Methanobrevibacter	-0.367442	-0.3771	-0.110283	0.185661	0.174257	-0.277677
Mitsuokella	-0.0761139	-0.799229	-0.289774	0.088758	-0.165233	-0.327655
Mobilitalea	-0.839084	0.443537	0.169946	0.0697471	-0.113962	-0.0118635
Mogibacterium	-0.214878	0.145297	0.0279219	-0.12581	-0.142743	0.108661
Moryella	-0.0726277	0.0514401	0.0115013	0.0764031	0.000879351	0.0648162
Muribacter	-0.0730463	-0.000590914	0.00945888	-0.0283893	0.140113	-0.0473314
Murimonas	-1.00283	0.488885	0.196946	0.0707259	0.0380913	-0.0518899
Natranaerovirga	-0.786359	0.357102	0.150295	-0.0612001	0.0793999	-0.097331
Neisseria	-0.0664455	0.0518537	0.0281885	0.127102	-0.0781704	-0.027733
Nitrospirillum	-0.102493	0.0656985	0.0101246	-0.244037	-0.144104	0.00836317
Nocardioides	-0.133634	-0.00108105	0.0173045	-0.0519368	0.256329	-0.0865903
Novispirillum	-0.128528	0.0823869	0.0126964	-0.306026	-0.180709	0.0104876
Odoribacter	-0.157331	0.114315	-0.0689881	0.0758815	-0.0855732	0.16409
Okadaella	0.326782	0.0467056	-0.0903515	-0.296223	0.130619	-0.0933527
Olsenella	-0.199228	-0.560203	-0.218868	-0.00446544	-0.22468	-0.197607
Oribacterium	-0.279052	0.435624	-0.0163276	0.118107	0.03059	-0.0432672
Oryzomicrobium	-0.0730463	-0.000590914	0.00945888	-0.0283893	0.140113	-0.0473314
Oscillibacter	-0.482853	-0.363013	0.504881	0.000902856	-0.033357	-0.0460371
Oscillospira	-0.11982	-0.157162	0.128575	0.114011	-0.096024	0.0236296
Oxalobacter	0.0883769	-0.138311	0.0450175	0.00570099	0.0238829	-0.00316251
Oxobacter	-0.0664455	0.0518537	0.0281885	0.127102	-0.0781704	-0.027733
Paeniclostridium	-0.429822	0.186617	0.0564046	-0.185722	0.124485	0.0492547
Paludibacter	-0.340948	-0.263598	-0.0712095	0.179171	0.167586	-0.221026
Pantoea	-0.0182897	0.0963069	0.113835	-0.3012	-0.114676	0.0709919
Papillibacter	-0.515459	0.249868	0.0975183	0.0107457	0.0298347	-0.0133668
Parabacteroides	-0.591067	-0.134685	0.560073	0.103178	0.015225	0.291149
Paraprevotella	-0.393391	-0.484234	-0.129544	-0.0816079	0.567105	-0.422561
Pararhodospirillum	-0.101892	-0.000824264	0.0131942	-0.0396002	0.195443	-0.0660224
Parasporobacterium	-0.640472	0.320797	0.128312	0.0285674	-0.0296748	-0.0393351
Parasutterella	0.252384	0.242148	-0.65796	0.231507	0.609681	0.567501
Pectinatus	-0.0730463	-0.000590914	0.00945888	-0.0283893	0.140113	-0.0473314
Pectobacterium	-0.137046	0.0927323	0.0178647	-0.0769768	-0.0896917	0.0700726
Peptococcus	-0.357449	-0.444087	-0.166188	-0.398122	-0.0986125	-0.299222
Phascolarctobacterium	-0.239407	0.298736	0.402953	0.755964	-0.139682	0.288893
Photorhabdus	-0.332575	0.228982	0.0602683	-0.172877	-0.31451	0.0727945
Porphyromonas	-0.137465	0.0407013	0.0158223	-0.181769	0.0495415	-0.042075
Prevotella	-0.600299	-0.800064	0.0623939	-0.0271905	0.223655	-0.512414
Propionibacterium	0.157221	0.0279577	0.154978	-0.0178061	0.0856513	0.0929504
Proteus	0.15684	-0.0925154	0.0915125	-0.241705	-0.0122346	0.499095
Pseudobutyrivibrio	-0.0887697	0.0692753	0.0376592	0.169805	-0.104434	-0.0370506
Pseudocitrobacter	-0.130864	0.0931459	0.0345519	-0.0262779	-0.168742	-0.0224766
Pseudoflavonifractor	-0.341348	0.272052	-0.353162	-0.0273603	-0.0288027	-0.075486
Pseudomonas	0.190675	-0.0578791	-0.391303	0.0174206	0.000359968	0.0278766
Ralstonia	-0.0644183	0.0412922	0.0063634	-0.15338	-0.0905711	0.00525635
Raoultella	0.103298	0.0183689	0.101824	-0.011699	0.056275	0.0610706
Rhodospirillum	-0.227662	-0.00184169	0.0294804	-0.0884806	0.436687	-0.147517
Robinsoniella	-0.639126	0.296665	0.11758	-0.0776655	0.0497934	-0.0470257
Romboutsia	-0.915415	0.450143	0.159931	-0.097879	0.0335091	0.036182
Roseburia	0.326152	0.078811	-0.19915	-0.00492896	-0.0693393	0.0789297
Roseomonas	-0.0726277	0.0514401	0.0115013	0.0764031	0.000879351	0.0648162
Rothia	0.1572	0.0556035	-0.147392	-0.18798	0.0354566	0.0161184
Ruminiclostridium	-1.05233	0.218225	0.23088	0.0493021	-0.0498675	0.0934061
Ruminococcus	0.0576895	0.00931569	-0.352017	-0.0641663	-0.00416851	0.103178
Ruthenibacterium	-0.52669	0.274047	0.0973768	-0.0940624	-0.0854816	0.00139317
Saccharofermentans	-0.433085	0.108983	0.050759	-0.513588	0.254651	-0.154192
Salmonella	-0.137046	0.0927323	0.0178647	-0.0769768	-0.0896917	0.0700726
Schlegelella	-0.316533	-0.00256062	0.0409884	-0.12302	0.607154	-0.205102
Selenomonas	-0.200594	0.142075	0.0317662	0.211022	0.00242873	0.17902
Sellimonas	-0.205508	0.131731	0.0203006	-0.489314	-0.288941	0.0167689
Senegalimassilia	0.0436044	-0.206724	0.172331	0.231417	0.0769412	0.191397
Serratia	-0.0726277	0.0514401	0.0115013	0.0764031	0.000879351	0.0648162
Shigella	-0.120411	0.0939676	0.0510824	0.23033	-0.141658	-0.0502568
Shuttleworthia	-0.0664455	0.0518537	0.0281885	0.127102	-0.0781704	-0.027733
Slackia	-0.0448521	-0.470967	-0.170757	0.052303	-0.0973678	-0.193079
Solanum	-0.0730463	-0.000590914	0.00945888	-0.0283893	0.140113	-0.0473314
Sphingobacterium	-0.333608	0.193849	0.0871874	0.363792	-0.0197494	0.00555786
Sporanaerobacter	-0.0878467	0.0563099	0.00867772	-0.209163	-0.123511	0.00716804
Sporobacter	-0.862718	0.402162	0.156701	-0.0654435	0.0945491	-0.0351857
Staphylococcus	-0.0479138	0.0646286	0.156679	-0.215576	0.214454	0.00819193
Stenotrophomonas	-0.0644183	0.0412922	0.0063634	-0.15338	-0.0905711	0.00525635
Streptococcus	0.00713328	0.175139	-0.0384642	-0.134709	0.0845945	0.0442574
Subdoligranulum	-0.0770334	-0.0254336	0.128727	-0.304996	0.31937	0.210257
Succinatimonas	-0.0730463	-0.000590914	0.00945888	-0.0283893	0.140113	-0.0473314
Succiniclasticum	0.184222	0.0203004	-0.299423	-0.00378174	0.0298248	0.197762
Succinivibrio	0.114916	-0.543215	-0.266088	-0.00759132	-0.00856515	0.752108
Sutterella	0.155903	-0.391026	0.582	-0.507715	0.152452	-0.107132
Synergistes	0.0275346	-0.0819722	-0.044382	-0.0052999	0.00505296	0.173121
Syntrophococcus	-0.442602	0.207633	0.0991896	0.343567	0.160539	-0.0184761
Tannerella	-0.17452	0.0506158	0.0246955	0.0368029	0.196322	-0.00120618
Terrahaemophilus	-0.24681	0.0714645	0.0284843	-0.321407	0.0972062	-0.0773555
Terrisporobacter	-0.593929	0.118934	0.0204558	-0.166409	0.0793997	0.0577744
Thermanaerovibrio	-0.0971969	0.0688418	0.0153921	0.10225	0.00117683	0.086743
Thermotalea	-0.419536	0.156834	0.052846	-0.301117	0.15549	-0.0202899
Thiomonas	-0.120197	-0.00097234	0.0155645	-0.0467142	0.230553	-0.0778831
Tindallia	-0.0730463	-0.000590914	0.00945888	-0.0283893	0.140113	-0.0473314
Turicibacter	-0.45209	-0.00361481	-0.446947	-0.343232	0.0637547	-0.261378
Tyzzerella	-0.766151	0.116427	0.0487075	0.279678	-0.111611	0.0535062
unclassified Actinobacteria	0.133945	-0.465048	0.262462	0.193309	-0.452723	0.0832002
unclassified Actinobacteridae	0.557844	-0.239985	-0.0620642	0.00838335	-0.0387206	-0.105669
unclassified Actinomycetaceae	-0.0149213	-0.15668	-0.056807	0.0174	-0.0323921	-0.0642331
unclassified Actinomycetales	-0.0235945	-0.247752	-0.0898268	0.027514	-0.0512204	-0.101569
unclassified Aeromonadales	0.0757882	-0.498726	-0.231967	0.00514141	-0.0263623	0.516685
unclassified Alcaligenaceae	0.00684611	-0.418049	-0.170928	0.0274105	-0.0573825	0.101543
unclassified Alphaproteobacteria	-0.645689	0.237535	0.125293	-0.525128	0.153926	0.458033
unclassified Alteromonadales	0.14246	0.144629	-0.232108	0.00425671	0.0221609	-0.0648137
unclassified Anaeroplasmataceae	0.0658777	-0.196122	-0.106186	-0.0126802	0.0120894	0.414199
unclassified Bacillales	0.0636548	0.0237178	0.14421	-0.0438714	0.214585	0.0334873
unclassified Bacillariaceae	0.14246	0.144629	-0.232108	0.00425671	0.0221609	-0.0648137
unclassified Bacilli	0.442425	-0.276957	-0.207809	0.0170561	-0.0309473	-0.0269539
unclassified Bacteroidaceae	1.03454	-0.351379	-0.382698	0.00598555	0.0515986	0.129678
unclassified Bacteroidales	0.257972	-0.277254	-0.335063	0.0490609	0.13761	0.0858344
unclassified Bacteroidia	1.01104	-0.380016	-0.394243	0.0174106	0.0343978	0.00782394
unclassified Barnesiellaceae	0.010331	-0.381456	-0.15766	0.0233467	-0.0498172	0.116545
unclassified Bathycoccaceae	0.14246	0.144629	-0.232108	0.00425671	0.0221609	-0.0648137
unclassified Betaproteobacteria	0.243859	-0.0568589	-0.225659	0.00717135	0.375506	-0.0692552
unclassified Bifidobacteriaceae	0.78894	-0.871853	0.441744	-0.00130706	-0.11195	0.0924418
unclassified Bifidobacteriales	0.88571	-0.645621	0.0824053	0.00601226	-0.0752523	0.0337529
unclassified Brachyspiraceae	-0.0149213	-0.15668	-0.056807	0.0174	-0.0323921	-0.0642331
unclassified Burkholderiales	0.151717	0.057913	-0.225076	-0.188313	0.212659	-0.157613
unclassified Campylobacteraceae	0.0417622	-0.124329	-0.067315	-0.00803845	0.00766391	0.262576
unclassified Campylobacterales	0.0214309	-0.264903	-0.115402	0.0104029	-0.025721	0.164327
unclassified Cerasicoccaceae	0.0275346	-0.0819722	-0.044382	-0.0052999	0.00505296	0.173121
unclassified Cerasicoccales	0.148974	-0.117611	0.028201	-0.0204908	0.0646571	0.348254
unclassified Chlorophyta	-0.0726277	0.0514401	0.0115013	0.0764031	0.000879351	0.0648162
unclassified Christensenellaceae	0.0555452	-0.678728	0.0730679	-0.296015	0.0893614	-0.0369924
unclassified Clostridia	0.45134	-0.0870863	-0.266338	0.200858	0.14663	0.0400555
unclassified Clostridiaceae	0.347116	-0.226619	-0.278208	0.103552	0.0747946	0.0697841
unclassified Clostridiales	0.674357	-0.425182	-0.273242	-0.0739688	0.0586342	0.0622767
unclassified Clostridiales Family XIII. Incertae Sedis	-0.428015	0.252613	0.0915796	0.096834	-0.14405	0.0286355
unclassified Coriobacteriaceae	0.518221	-0.869393	0.224501	0.0924128	-0.128506	0.208986
unclassified Coriobacteriales	0.356629	-0.749122	0.0668463	0.0269678	-0.201831	-0.00666176
unclassified Coriobacteridae	0.387057	-0.561231	0.172397	0.0112542	-0.0518742	0.0429292
unclassified Coriobacteriia	0.303828	-0.451036	0.150643	0.0136761	-0.155545	-0.111917
unclassified Cyanobacteria	-0.537967	0.116564	0.0370309	0.183383	0.549343	0.24345
unclassified Dehalobacteriaceae	-0.0149213	-0.15668	-0.056807	0.0174	-0.0323921	-0.0642331
unclassified Deltaproteobacteria	-0.038142	-0.0748905	0.110372	0.217435	-0.1526	-0.132703
unclassified Desulfomicrobiaceae	-0.0730463	-0.000590914	0.00945888	-0.0283893	0.140113	-0.0473314
unclassified Desulfovibrionaceae	0.392511	-0.389632	0.238357	-0.00327943	0.0457989	0.0959689
unclassified Desulfovibrionales	0.252554	0.00280453	0.26224	-0.0189523	0.0315553	-0.0247349
unclassified Enterobacteriaceae	0.361074	0.0469124	-0.317149	-0.016983	0.0980069	0.337559
unclassified Enterobacteriales	0.393098	0.117883	-0.282266	-0.0171072	0.115524	0.245744
unclassified Epsilonproteobacteria	0.0275346	-0.0819722	-0.044382	-0.0052999	0.00505296	0.173121
unclassified Erysipelotrichaceae	0.231571	-0.287151	-0.166084	0.0211293	0.0791488	0.0181334
unclassified Erysipelotrichales	0.471865	-0.318176	-0.144858	-0.138989	-0.115499	0.0138442
unclassified Erysipelotrichi	0.0100958	-0.509588	-0.209081	0.032699	-0.0688576	0.134018
unclassified Erysipelotrichia	-0.0409036	-0.0294159	0.189971	-0.07875	0.310844	-0.260597
unclassified Eubacteriaceae	0.360798	-0.0158693	-0.189738	0.0514951	-0.0130518	0.168833
unclassified Eupodiscaceae	0.14246	0.144629	-0.232108	0.00425671	0.0221609	-0.0648137
unclassified Gammaproteobacteria	0.388427	-0.129699	-0.39667	0.00896408	-0.0288822	0.110459
unclassified Kopriimonadaceae	0.205966	-0.117157	0.0764091	-0.0271885	0.0945965	0.399426
unclassified Kopriimonadales	0.323291	-0.1417	0.154676	-0.0416164	0.153314	0.55077
unclassified Lachnospiraceae	0.35065	-0.0305379	-0.275258	0.208604	-0.0582826	0.152261
unclassified Lactobacillaceae	0.484156	-0.182213	-0.150147	0.00183761	0.0349686	0.076173
unclassified Lactobacillales	0.252157	-0.372455	0.111521	0.00831877	-0.0240262	0.0281487
unclassified Methanobacteriaceae	-0.0149213	-0.15668	-0.056807	0.0174	-0.0323921	-0.0642331
unclassified mitochondria	0.14246	0.144629	-0.232108	0.00425671	0.0221609	-0.0648137
unclassified Mogibacteriaceae	0.288767	-0.571844	0.00852336	0.00641149	0.0674188	0.362985
unclassified Mollicutes	-0.176222	-0.318632	-0.131282	-0.0312929	-0.174737	-0.0985718
unclassified Negativicutes	0.224623	-0.290483	0.155903	0.0136187	-0.0290791	-0.144972
unclassified Oceanospirillales	0.14246	0.144629	-0.232108	0.00425671	0.0221609	-0.0648137
unclassified Odoribacteraceae	0.0275346	-0.0819722	-0.044382	-0.0052999	0.00505296	0.173121
unclassified Oscillospiraceae	0.23113	-0.583255	0.0337347	0.0313464	-0.163267	-0.116805
unclassified Oxalobacteraceae	-0.0149213	-0.15668	-0.056807	0.0174	-0.0323921	-0.0642331
unclassified Paraprevotellaceae	0.115852	-0.0215042	0.127489	-0.00347018	-0.0429169	-0.105554
unclassified Pasteurellaceae	-0.154109	-0.199795	-0.0958183	-0.262023	-0.0297125	0.125359
unclassified Pasteurellales	0.178062	0.180773	-0.290114	0.0053205	0.0276991	-0.0810111
unclassified Peptococcaceae	0.0276739	-0.400382	-0.172465	0.0176458	-0.041812	0.220775
unclassified Peptostreptococcaceae	-0.127637	-0.103928	0.131905	0.0574396	0.371564	0.00654843
unclassified Phycisphaerales	0.14246	0.144629	-0.232108	0.00425671	0.0221609	-0.0648137
unclassified Porphyromonadaceae	0.0671889	-0.191348	-0.242564	0.174294	0.164597	0.224735
unclassified Prevotellaceae	0.140646	-0.882074	-0.117249	0.0741485	-0.222132	-0.31022
unclassified Propionibacteriaceae	0.130833	-0.0636033	0.0574425	-0.0169989	0.0613279	0.234192
unclassified Proteobacteria	0.14246	0.144629	-0.232108	0.00425671	0.0221609	-0.0648137
unclassified Pseudomonadaceae	0.0363522	-0.108223	-0.0585948	-0.00699712	0.0066711	0.228561
unclassified Pseudomonadales	0.304617	-0.0948496	-0.21471	0.028337	-0.0791434	-0.319382
unclassified Rikenellaceae	0.367245	-0.265466	-0.222508	0.0041444	0.0806802	0.256392
unclassified Ruminococcaceae	0.702864	-0.368015	-0.286001	0.0081512	0.00660221	0.0558895
unclassified Selenomonadales	0.15618	-0.507401	-0.040103	0.0258557	0.00451665	0.0878978
unclassified Shewanellaceae	0.14246	0.144629	-0.232108	0.00425671	0.0221609	-0.0648137
unclassified Sphingomonadales	-0.0368837	-0.04068	-0.0380186	-0.15868	-0.0855181	0.178377
unclassified Spirochaetales	-0.0879675	-0.157271	-0.0473481	-0.0109893	0.10772	-0.111565
unclassified Spirochaetia	-0.0664455	0.0518537	0.0281885	0.127102	-0.0781704	-0.027733
unclassified Staphylococcaceae	0.136701	0.0243087	0.134751	-0.0154821	0.0744722	0.0808186
unclassified Streptococcaceae	0.242765	0.0133532	-0.257773	-0.0142845	0.20161	-0.14445
unclassified Succinivibrionaceae	0.0504919	-0.501017	-0.222394	0.0156164	-0.0424472	0.369052
unclassified Sutterellaceae	0.504816	0.0810653	-0.255479	-0.00748365	-0.0293012	-0.0163233
unclassified Synergistales	0.169994	0.0626569	-0.27649	-0.00104319	0.0272139	0.108307
unclassified Synergistetes	-0.139492	0.0512628	0.0376474	0.0987127	0.0619422	-0.0750643
unclassified Synergistia	0.14246	0.144629	-0.232108	0.00425671	0.0221609	-0.0648137
unclassified Tenericutes	-0.0149213	-0.15668	-0.056807	0.0174	-0.0323921	-0.0642331
unclassified Tissierellia	-0.0664455	0.0518537	0.0281885	0.127102	-0.0781704	-0.027733
unclassified Turicibacterales	0.0214988	-0.337103	-0.14446	0.0155911	-0.0363251	0.175346
unclassified Veillonellaceae	0.0770556	-0.441003	0.13416	0.120948	-0.215515	0.197669
unclassified Verrucomicrobiae	-0.0149213	-0.15668	-0.056807	0.0174	-0.0323921	-0.0642331
unclassified Verrucomicrobiales	0.136958	-0.184817	0.0778334	0.00582346	0.0416622	0.00572061
unclassified Victivallaceae	-0.0469554	-0.493052	-0.178764	0.0547556	-0.101934	-0.202133
unclassified Victivallales	-0.0260211	-0.273233	-0.0990653	0.0303438	-0.0564883	-0.112016
Vagococcus	-0.0644183	0.0412922	0.0063634	-0.15338	-0.0905711	0.00525635
Vallitalea	-0.545738	0.290838	0.106922	0.0440141	-0.0640624	0.0192561
Veillonella	-0.116665	0.209822	-0.376148	-0.286505	0.222258	0.145848
Victivallis	-0.399958	-0.168542	-0.0731847	-0.100614	0.0187123	-0.0776962
Vitis	-0.101892	-0.000824264	0.0131942	-0.0396002	0.195443	-0.0660224
Yokenella	-0.0726277	0.0514401	0.0115013	0.0764031	0.000879351	0.0648162
Zhizhongheella	-0.144257	-0.00116698	0.0186801	-0.0560653	0.276705	-0.0934736

## Sheet: Table D
Pearson R correlations between 5-HI levels and tnaA-encoding bacteria
Correlation	r	R2	p value
5-HI levels vs. tnaA-encoding genera	0.3741	0.1399	0.3213
5-HI levels vs. Bacteroides (tnaA-enconding)	0.3453	0.1192	0.3628
5-HI levels vs. Alistipes	0.7315	0.5351	0.0251
5-HI levels vs. Odoribacter	0.6619	0.4381	0.0521
5-HI levels vs. Escherichia	0.377	0.1421	0.3172
5-HI levels vs. Citrobacter	0.4234	0.1793	0.2561
5-HI levels vs. Anaerotruncus	0.8201	0.6726	0.0068
5-HI levels vs. Desulfitobacterium	0.3369	0.1135	0.3753
5-HI levels vs. Fusobacterium	0.1332	0.01775	0.7325
5-HI levels vs. Lachnospiraceae	-0.325	0.1056	0.3935
5-HI levels vs. Oxalobacter	-0.1186	0.01408	0.7611

## Sheet: Table E
Liquid Amies + 20% glycerol
Component	g/L
Sodium chloride	3
Potassium chloride	0.2
CaCl2	0.1
MgCl2	0.1
KH2PO4	0.2
Na2HPO4	1.1
Sodium thioglycolate	1
	mL/L
85% glycerol	235.29

## Sheet: Table F
Enriched Beef Broth medium
Component	g/L
Glucose	2
NaCl	0.08
K2HPO4	5.31
KH2PO4	2.65
NaHCO3	0.4
Beef extract	5
Yeast extract	3
Peptone	0.6
CaCl2	0.008
MgSO4	0.008
Cysteine	0.5
Hemin	0.005
Vitamin solution (1000x)
D-biotin	0.002
D-Pantothenic acid	0.01
Ca2+.Nicotinamide	0.005
Vitamin B12	0.0005
Thiamin.HCl	0.004
Para-aminobenzoic acid	0.005
Riboflavin	0.005
Folic acid	0.002
Pyridoxal-5-Phosphate	0.01
Vitamin K1	0.0005
Trace Elements (1000x)
EDTA	1
ZnSO4.7H2O	0.178
MnSO4.H2O	0.452
FeSO4.7H2O	0.1
CoSO4.7H2O	0.181
CuSO4.5H2O	0.01
H3BO3	0.01
Na2MoO4.2H2O	0.01
NiSO4.6H2O	0.111
The KPO4 solution is buffered at 50 mM pH7.

## Sheet: Table G
Bacterial strains	Genotype	Reference
Escherichia coli DH5α	F–; endA1; glnV44; thi-1; recA; relA1; gyrA96; deoR; nupG; purB20; φ80dlacZΔM15; Δ(lacZYA-argF)U169; hsdR17(rκ–mκ+); λ–	Grant SGN, Jessee J, Bloom FR, Hanahan D. Differential plasmid rescue from transgenic mouse DNAs into Escherichia coli methylation-restriction mutants. Proc Natl Acad Sci U S A. 1990;87:4645–9.
Escherichia coli BL21 (DE3)	E. coli str. B; F– ; ompT; gal; dcm; lon; hsdSB(rB– mB– ); λ(DE3 [lacI lacUV5-T7p07 ind1 sam7 nin5]) ; [malB+ ]K-12(λS)	Wood WB. Host specificity of DNA produced by Escherichia coli: Bacterial mutations affecting the restriction and modification of DNA. J Mol Biol. 1966;16:118–33.
Escherichia coli BW25113	lacI+;rrnBT14; ΔlacZWJ16; hsdR514 ΔaraBADAH33; ΔrhaBADLD78; rph-1; Δ(araB–D)567; Δ(rhaD– B)568; ΔlacZ4787(::rrnB-3)	Datsenko KA, Wanner BL. One-step inactivation of chromosomal genes in Escherichia coli K-12 using PCR products. Proc Natl Acad Sci U S A. 2000;97:6640–5.
Escherichia coli BW25113 ΔtnaA	lacI+;rrnBT14; ΔlacZWJ16; hsdR514 ΔaraBADAH33; ΔrhaBADLD78; rph-1; Δ(araB–D)567; Δ(rhaD– B)568; ΔlacZ4787(::rrnB-3); ΔtnaA	Molecular Systems Biology Group, University of Groningen
Escherichia coli DSM 11250		DSMZ
Fusobacterium nucleatum susp. animalis DSM 19679		DSMZ
Fusobacterium simiae (gut isolate)		Department of Medical Microbiology, University of Groningen
Bifidobacterium breve DSM 20213		Stratingh Institute for Chemistry, University of Groningen

## Sheet: Table H
Primers	5’-Sequence-’3	Target	Reference
bw156	CGCCTCGAGATGGAAAACTTTAAACATCTCCCTGAAC	E. coli BW25113 TnaAE.coli BW25113	This study
bw157	CGCGGATCCTTAAACTTCTTTAAGTTTTGCGGTGAAG	E. coli BW25113 TnaAE.coli BW25113	This study
Fusobacterium_16S_FW	GGATTTATTGGGCGTAAAGC	Fusobacterium 16S	Flanagan L, Schmid J, Ebert M, Soucek P, Kunicka T, Liska V, et al. Fusobacterium nucleatum associates with stages of colorectal neoplasia development, colorectal cancer and disease outcome. Eur J Clin Microbiol Infect Dis. 2014;33:1381–90.
Fusobacterium_16S_RV	GGCATTCCTACAAATATCTACGAA	Fusobacterium 16S	Flanagan L, Schmid J, Ebert M, Soucek P, Kunicka T, Liska V, et al. Fusobacterium nucleatum associates with stages of colorectal neoplasia development, colorectal cancer and disease outcome. Eur J Clin Microbiol Infect Dis. 2014;33:1381–90.
g-Bifid-F	CTCCTGGAAACGGGTGG	Bifidobacterium 16S	Matsuki T, Watanabe K, Fujimoto J, Kado Y, Takada T, Matsumoto K, et al. Quantitative PCR with 16S rRNA-Gene-Targeted Species-Specific Primers for Analysis of Human Intestinal Bifidobacteri. Appl Environ Microbiol. 2004;70:167–73.
g-Bifid-R	GGTGTTCTTCCCGATATCTACA	Bifidobacterium 16S	Matsuki T, Watanabe K, Fujimoto J, Kado Y, Takada T, Matsumoto K, et al. Quantitative PCR with 16S rRNA-Gene-Targeted Species-Specific Primers for Analysis of Human Intestinal Bifidobacteri. Appl Environ Microbiol. 2004;70:167–73.
Eub338	ACTCCTACGGGAGGCAGCAG	Universal Eubacteria 16S	Fierer N, Jackson JA, Vilgalys R, Jackson RB. Assessment of Soil Microbial Community Structure by Use of Taxon-Specific Quantitative PCR Assays. Appl Environ Microbiol. 2005;71:4117–20.
Eub518	ATTACCGCGGCTGCTGG	Universal Eubacteria 16S	Fierer N, Jackson JA, Vilgalys R, Jackson RB. Assessment of Soil Microbial Community Structure by Use of Taxon-Specific Quantitative PCR Assays. Appl Environ Microbiol. 2005;71:4117–20.

## Sheet: Table I
Plasmids used	Gene-insert	Reference
pET15b		Novagen
pBW002	pET15b-TnaAE.coli BW25113	This study

## Sheet: Table J
Microbiota statistical analysis using Wilcoxon rank sum test for all the taxa and each group (unadjusted p-values); HC = High Converters; IC = Intermediate Converters; NC = Non=Converters					Microbiota statistical analysis using Wilcoxon rank sum test for all the taxa and each group (adjusted p-values for multiple testing); HC = High Converters; IC = Intermediate Converters; NC = Non=Converters
OTU	HC.IC	HC.NC	IC.NC		OTU	IC.HC	NC.HC	NC.IC
Abyssivirga	0.10021	0.0435966	NA		Abyssivirga	0.10021	0.0871933	NA
Acetanaerobacterium	0.411314	0.270289	NA		Acetanaerobacterium	0.411314	0.411314	NA
Acetatifactor	0.723674	0.563703	NA		Acetatifactor	0.723674	0.723674	NA
Acetitomaculum	0.411314	0.270289	NA		Acetitomaculum	0.411314	0.411314	NA
Acetivibrio	0.8	0.108408	0.223543		Acetivibrio	0.8	0.325225	0.335314
Acetobacter	0.723674	0.563703	NA		Acetobacter	0.723674	0.723674	NA
Acholeplasma	0.723674	0.563703	NA		Acholeplasma	0.723674	0.723674	NA
Acidaminobacter	0.218819	0.11867	NA		Acidaminobacter	0.218819	0.218819	NA
Acidaminococcus	0.411314	0.270289	NA		Acidaminococcus	0.411314	0.411314	NA
Acidithiobacillus	0.723674	0.563703	NA		Acidithiobacillus	0.723674	0.723674	NA
Acidovorax	0.723674	0.563703	NA		Acidovorax	0.723674	0.723674	NA
Actinobacillus	0.723674	0.563703	NA		Actinobacillus	0.723674	0.723674	NA
Actinocorallia	0.723674	0.563703	NA		Actinocorallia	0.723674	0.723674	NA
Actinomyces	0.533333	0.4	0.8		Actinomyces	0.8	0.8	0.8
Adlercreutzia	1	0.628571	0.553617		Adlercreutzia	1	0.942857	0.942857
Agathobacter	0.218819	0.11867	NA		Agathobacter	0.218819	0.218819	NA
Aggregatibacter	0.723674	0.563703	NA		Aggregatibacter	0.723674	0.723674	NA
Akkermansia	1	0.558452	0.374259		Akkermansia	1	0.837678	0.837678
Alcaligenes	0.723674	0.563703	NA		Alcaligenes	0.723674	0.723674	NA
Alistipes	0.133333	0.228571	0.8		Alistipes	0.342857	0.342857	0.8
Alkalibacter	0.723674	0.563703	NA		Alkalibacter	0.723674	0.723674	NA
Alkalibaculum	0.10021	0.0435966	NA		Alkalibaculum	0.10021	0.0871933	NA
Alkaliphilus	0.411314	0.270289	NA		Alkaliphilus	0.411314	0.411314	NA
Allisonella	0.583882	0.563703	0.414216		Allisonella	0.583882	0.583882	0.583882
Allobaculum	0.723674	0.563703	NA		Allobaculum	0.723674	0.723674	NA
Alloscardovia	NA	0.386476	0.683091		Alloscardovia	NA	0.683091	0.683091
Anaerobacterium	0.10021	0.0435966	NA		Anaerobacterium	0.10021	0.0871933	NA
Anaerobium	0.10021	0.0435966	NA		Anaerobium	0.10021	0.0871933	NA
Anaerocolumna	0.10021	0.0435966	NA		Anaerocolumna	0.10021	0.0871933	NA
Anaerofilum	0.411314	0.270289	NA		Anaerofilum	0.411314	0.411314	NA
Anaerofustis	0.288844	0.386476	1		Anaerofustis	0.579714	0.579714	1
Anaeromassilibacillus	0.10021	0.0435966	NA		Anaeromassilibacillus	0.10021	0.0871933	NA
Anaerosporobacter	0.10021	0.0435966	NA		Anaerosporobacter	0.10021	0.0871933	NA
Anaerostipes	0.533333	0.228571	0.8		Anaerostipes	0.8	0.685714	0.8
Anaerotaenia	0.10021	0.0435966	NA		Anaerotaenia	0.10021	0.0871933	NA
Anaerotruncus	0.266667	0.049746	0.746886		Anaerotruncus	0.4	0.149238	0.746886
Anaerovorax	0.266667	0.0435966	0.106583		Anaerovorax	0.266667	0.13079	0.159875
Aquabacterium	0.723674	0.563703	NA		Aquabacterium	0.723674	0.723674	NA
Asaccharobacter	0.10021	0.108408	0.683091		Asaccharobacter	0.162612	0.162612	0.683091
Asaccharospora	0.411314	0.270289	NA		Asaccharospora	0.411314	0.411314	NA
Azoarcus	0.723674	0.563703	NA		Azoarcus	0.723674	0.723674	NA
Azospira	0.723674	0.563703	NA		Azospira	0.723674	0.723674	NA
Azospirillum	0.411314	0.270289	NA		Azospirillum	0.411314	0.411314	NA
Bacillus	0.218819	0.11867	NA		Bacillus	0.218819	0.218819	NA
Bacteroides	0.533333	0.857143	0.4		Bacteroides	0.8	0.857143	0.8
Bacteroides tnaA-encoding	0.266667	1	0.8		Bacteroides tnaA-encoding	0.8	1	1
Bariatricus	0.411314	0.270289	NA		Bariatricus	0.411314	0.411314	NA
Barnesiella	0.533333	0.284503	0.8		Barnesiella	0.8	0.8	0.8
Bifidobacterium	0.133333	0.475533	1		Bifidobacterium	0.4	0.713299	1
Bilophila	0.533333	0.284503	0.8		Bilophila	0.8	0.8	0.8
Bittarella	0.218819	0.11867	NA		Bittarella	0.218819	0.218819	NA
Blautia	0.533333	0.628571	1		Blautia	0.942857	0.942857	1
Brachyspira	0.288844	NA	0.414216		Brachyspira	0.414216	NA	0.414216
Brassicibacter	0.411314	0.270289	NA		Brassicibacter	0.411314	0.411314	NA
Brevibacillus	0.723674	0.563703	NA		Brevibacillus	0.723674	0.723674	NA
Brevundimonas	0.723674	0.563703	NA		Brevundimonas	0.723674	0.723674	NA
Breznakia	0.723674	0.563703	NA		Breznakia	0.723674	0.723674	NA
Bulleidia	0.288844	0.386476	0.746886		Bulleidia	0.579714	0.579714	0.746886
Buttiauxella	0.723674	0.563703	NA		Buttiauxella	0.723674	0.723674	NA
Butyricicoccus	0.10021	0.0435966	NA		Butyricicoccus	0.10021	0.0871933	NA
Butyricimonas	0.533333	0.284503	1		Butyricimonas	0.8	0.8	1
Butyrivibrio	0.133333	0.628571	0.8		Butyrivibrio	0.4	0.8	0.8
Caldicoprobacter	0.411314	0.270289	NA		Caldicoprobacter	0.411314	0.411314	NA
Caldimonas	0.723674	0.563703	NA		Caldimonas	0.723674	0.723674	NA
Caloramator	0.218819	0.11867	NA		Caloramator	0.218819	0.218819	NA
Caloranaerobacter	0.411314	0.270289	NA		Caloranaerobacter	0.411314	0.411314	NA
Campylobacter	0.288844	NA	0.414216		Campylobacter	0.414216	NA	0.414216
Candidatus Heliomonas	0.723674	0.563703	NA		Candidatus Heliomonas	0.723674	0.723674	NA
Candidatus Nardonella	0.723674	0.563703	NA		Candidatus Nardonella	0.723674	0.723674	NA
Candidatus Soleaferrea	0.10021	0.0435966	NA		Candidatus Soleaferrea	0.10021	0.0871933	NA
Candidatus Stoquefichus	0.411314	0.270289	NA		Candidatus Stoquefichus	0.411314	0.411314	NA
Caproiciproducens	0.411314	0.270289	NA		Caproiciproducens	0.411314	0.411314	NA
Carnobacterium	0.288844	NA	0.414216		Carnobacterium	0.414216	NA	0.414216
Casaltella	0.723674	0.563703	NA		Casaltella	0.723674	0.723674	NA
Catabacter	0.10021	0.0435966	NA		Catabacter	0.10021	0.0871933	NA
Catenibacterium	0.411314	0.270289	NA		Catenibacterium	0.411314	0.411314	NA
Catonella	0.411314	0.270289	NA		Catonella	0.411314	0.411314	NA
Chloroflexus	0.723674	0.563703	NA		Chloroflexus	0.723674	0.723674	NA
Christensenella	0.10021	0.0435966	NA		Christensenella	0.10021	0.0871933	NA
Citrobacter	0.723674	0.563703	NA		Citrobacter	0.723674	0.723674	NA
Cloacibacillus	0.288844	0.386476	1		Cloacibacillus	0.579714	0.579714	1
Clostridioides	0.411314	0.270289	NA		Clostridioides	0.411314	0.411314	NA
Clostridium	0.133333	0.4	0.4		Clostridium	0.4	0.4	0.4
Collinsella	0.133333	0.59256	0.767097		Collinsella	0.4	0.767097	0.767097
Coprobacillus	0.133333	0.0571429	0.8		Coprobacillus	0.2	0.171429	0.8
Coprobacter	0.133333	1	0.553617		Coprobacter	0.4	1	0.830425
Coprococcus	0.133333	0.628571	0.8		Coprococcus	0.4	0.8	0.8
Corynebacterium	0.10021	0.0435966	NA		Corynebacterium	0.10021	0.0871933	NA
Defluviitalea	0.218819	0.11867	NA		Defluviitalea	0.218819	0.218819	NA
Dehalobacterium	0.805733	0.270289	0.414216		Dehalobacterium	0.805733	0.621324	0.621324
Denitrobacterium	0.218819	0.11867	NA		Denitrobacterium	0.218819	0.218819	NA
Desulfitobacterium	0.723674	0.563703	NA		Desulfitobacterium	0.723674	0.723674	NA
Desulfotomaculum	0.411314	0.270289	NA		Desulfotomaculum	0.411314	0.411314	NA
Desulfovibrio	1	0.854445	0.746886		Desulfovibrio	1	1	1
Dethiosulfatibacter	0.411314	0.270289	NA		Dethiosulfatibacter	0.411314	0.411314	NA
Dialister	0.10021	0.854445	0.2		Dialister	0.3	0.854445	0.3
Dielma	0.218819	0.11867	NA		Dielma	0.218819	0.218819	NA
Dorea	1	0.628571	0.8		Dorea	1	1	1
Drancourtella	0.723674	0.563703	NA		Drancourtella	0.723674	0.723674	NA
Eggerthella	0.218819	0.475533	0.332922		Eggerthella	0.475533	0.475533	0.475533
Egibacter	0.723674	0.563703	NA		Egibacter	0.723674	0.723674	NA
Eisenbergiella	0.10021	0.049746	0.683091		Eisenbergiella	0.150314	0.149238	0.683091
Enorma	0.288844	NA	0.414216		Enorma	0.414216	NA	0.414216
Enterobacter	0.411314	0.270289	NA		Enterobacter	0.411314	0.411314	NA
Enterococcus	0.411314	0.359012	0.332922		Enterococcus	0.411314	0.411314	0.411314
Enterorhabdus	0.723674	0.563703	NA		Enterorhabdus	0.723674	0.723674	NA
Ercella	0.411314	0.270289	NA		Ercella	0.411314	0.411314	NA
Erysipelatoclostridium	0.133333	0.628571	0.553617		Erysipelatoclostridium	0.4	0.628571	0.628571
Erysipelothrix	0.723674	0.563703	NA		Erysipelothrix	0.723674	0.723674	NA
Escherichia	0.10021	0.4	0.332922		Escherichia	0.300629	0.4	0.4
Ethanoligenens	0.218819	0.11867	NA		Ethanoligenens	0.218819	0.218819	NA
Eubacterium	0.133333	0.857143	0.8		Eubacterium	0.4	0.857143	0.857143
Faecalibacterium	0.133333	0.228571	1		Faecalibacterium	0.342857	0.342857	1
Faecalibaculum	0.411314	0.270289	NA		Faecalibaculum	0.411314	0.411314	NA
Faecalicoccus	0.266667	0.0435966	0.414216		Faecalicoccus	0.4	0.13079	0.414216
Faecalitalea	0.411314	0.270289	NA		Faecalitalea	0.411314	0.411314	NA
Falcatimonas	0.10021	0.0435966	NA		Falcatimonas	0.10021	0.0871933	NA
Fenollaria	0.723674	0.563703	NA		Fenollaria	0.723674	0.723674	NA
Flavonifractor	0.133333	0.857143	0.4		Flavonifractor	0.4	0.857143	0.6
Flexibacter	0.723674	0.563703	NA		Flexibacter	0.723674	0.723674	NA
Flintibacter	0.10021	0.0435966	NA		Flintibacter	0.10021	0.0871933	NA
Fodinicurvata	0.411314	0.270289	NA		Fodinicurvata	0.411314	0.411314	NA
Fournierella	0.10021	0.0435966	NA		Fournierella	0.10021	0.0871933	NA
Fucophilus	0.411314	0.270289	NA		Fucophilus	0.411314	0.411314	NA
Fusicatenibacter	1	0.0571429	0.8		Fusicatenibacter	1	0.171429	1
Fusobacterium	0.723674	0.825498	0.683091		Fusobacterium	0.825498	0.825498	0.825498
Gallibacterium	0.723674	0.563703	NA		Gallibacterium	0.723674	0.723674	NA
Gemmiger	0.533333	0.0571429	0.8		Gemmiger	0.8	0.171429	0.8
Geosporobacter	0.411314	0.270289	NA		Geosporobacter	0.411314	0.411314	NA
Gorbachella	0.10021	0.0435966	NA		Gorbachella	0.10021	0.0871933	NA
Gordonibacter	0.218819	0.475533	0.332922		Gordonibacter	0.475533	0.475533	0.475533
Gottschalkia	0.723674	0.563703	NA		Gottschalkia	0.723674	0.723674	NA
Gracilibacter	0.10021	0.0435966	NA		Gracilibacter	0.10021	0.0871933	NA
Granulicatella	0.411314	1	0.683091		Granulicatella	1	1	1
Haemophilus	1	0.211798	0.767097		Haemophilus	1	0.635395	1
Halomonas	0.288844	0.386476	1		Halomonas	0.579714	0.579714	1
Herbaspirillum	0.218819	0.11867	NA		Herbaspirillum	0.218819	0.218819	NA
Herbinix	0.218819	0.11867	NA		Herbinix	0.218819	0.218819	NA
Hespellia	0.10021	0.0435966	NA		Hespellia	0.10021	0.0871933	NA
Holdemanella	0.218819	0.11867	NA		Holdemanella	0.218819	0.218819	NA
Holdemania	0.133333	0.108408	1		Holdemania	0.2	0.2	1
Howardella	0.288844	NA	0.414216		Howardella	0.414216	NA	0.414216
Hungatella	0.10021	0.0435966	NA		Hungatella	0.10021	0.0871933	NA
Hydrogenoanaerobacterium	0.723674	0.563703	NA		Hydrogenoanaerobacterium	0.723674	0.723674	NA
Insolitispirillum	0.723674	0.563703	NA		Insolitispirillum	0.723674	0.723674	NA
Intestinibacter	0.266667	0.628571	1		Intestinibacter	0.8	0.942857	1
Intestinimonas	0.133333	0.049746	0.746886		Intestinimonas	0.2	0.149238	0.746886
Kandleria	0.723674	0.563703	NA		Kandleria	0.723674	0.723674	NA
Kiloniella	0.411314	0.270289	NA		Kiloniella	0.411314	0.411314	NA
Klebsiella	0.411314	0.270289	NA		Klebsiella	0.411314	0.411314	NA
Kluyvera	0.218819	0.11867	NA		Kluyvera	0.218819	0.218819	NA
Kopriimonas	1	0.854445	1		Kopriimonas	1	1	1
Lachnoanaerobaculum	0.10021	0.0435966	NA		Lachnoanaerobaculum	0.10021	0.0871933	NA
Lachnobacterium	0.533333	0.58208	0.138641		Lachnobacterium	0.58208	0.58208	0.415922
Lachnoclostridium	0.133333	0.628571	1		Lachnoclostridium	0.4	0.942857	1
Lachnospira	0.533333	0.628571	0.2		Lachnospira	0.628571	0.628571	0.6
Lactobacillus	0.8	0.857143	0.8		Lactobacillus	0.857143	0.857143	0.857143
Lactococcus	0.723674	0.435279	0.332922		Lactococcus	0.723674	0.652919	0.652919
Lactonifactor	0.10021	0.0435966	NA		Lactonifactor	0.10021	0.0871933	NA
Lawsonella	0.723674	0.563703	NA		Lawsonella	0.723674	0.723674	NA
Leclercia	0.723674	0.563703	NA		Leclercia	0.723674	0.723674	NA
Lelliottia	0.411314	0.270289	NA		Lelliottia	0.411314	0.411314	NA
Leptothrix	0.723674	0.563703	NA		Leptothrix	0.723674	0.723674	NA
Leuconostoc	0.723674	0.241887	0.332922		Leuconostoc	0.723674	0.499382	0.499382
Levyella	0.723674	0.563703	NA		Levyella	0.723674	0.723674	NA
Lutispora	0.10021	0.0435966	NA		Lutispora	0.10021	0.0871933	NA
Mahella	0.723674	0.563703	NA		Mahella	0.723674	0.723674	NA
Marvinbryantia	0.218819	0.11867	NA		Marvinbryantia	0.218819	0.218819	NA
Massilia	0.411314	0.270289	NA		Massilia	0.411314	0.411314	NA
Megamonas	0.723674	0.563703	NA		Megamonas	0.723674	0.723674	NA
Megasphaera	NA	0.386476	0.683091		Megasphaera	NA	0.683091	0.683091
Mitsuokella	0.288844	NA	0.414216		Mitsuokella	0.414216	NA	0.414216
Mobilitalea	0.10021	0.0435966	NA		Mobilitalea	0.10021	0.0871933	NA
Mogibacterium	0.411314	0.270289	NA		Mogibacterium	0.411314	0.411314	NA
Moryella	0.723674	0.563703	NA		Moryella	0.723674	0.723674	NA
Muribacter	0.723674	0.563703	NA		Muribacter	0.723674	0.723674	NA
Murimonas	0.10021	0.0435966	NA		Murimonas	0.10021	0.0871933	NA
Natranaerovirga	0.10021	0.0435966	NA		Natranaerovirga	0.10021	0.0871933	NA
Neisseria	0.723674	0.563703	NA		Neisseria	0.723674	0.723674	NA
Nitrospirillum	0.723674	0.563703	NA		Nitrospirillum	0.723674	0.723674	NA
Nocardioides	0.723674	0.563703	NA		Nocardioides	0.723674	0.723674	NA
Novispirillum	0.723674	0.563703	NA		Novispirillum	0.723674	0.723674	NA
Odoribacter	0.533333	0.228571	0.8		Odoribacter	0.8	0.685714	0.8
Okadaella	1	0.049746	0.2		Okadaella	1	0.149238	0.3
Olsenella	0.805733	0.270289	0.414216		Olsenella	0.805733	0.621324	0.621324
Oribacterium	0.10021	0.0571429	0.332922		Oribacterium	0.150314	0.150314	0.332922
Oryzomicrobium	0.723674	0.563703	NA		Oryzomicrobium	0.723674	0.723674	NA
Oscillibacter	0.8	0.4	0.4		Oscillibacter	0.8	0.6	0.6
Oscillospira	0.533333	0.628571	0.8		Oscillospira	0.8	0.8	0.8
Oxalobacter	0.288844	0.386476	1		Oxalobacter	0.579714	0.579714	1
Oxobacter	0.723674	0.563703	NA		Oxobacter	0.723674	0.723674	NA
Paeniclostridium	0.218819	0.11867	NA		Paeniclostridium	0.218819	0.218819	NA
Paludibacter	1	0.11867	0.414216		Paludibacter	1	0.356011	0.621324
Pantoea	0.723674	1	0.683091		Pantoea	1	1	1
Papillibacter	0.10021	0.0435966	NA		Papillibacter	0.10021	0.0871933	NA
Parabacteroides	0.266667	0.0571429	0.4		Parabacteroides	0.4	0.171429	0.4
Paraprevotella	1	0.563703	0.414216		Paraprevotella	1	0.845554	0.845554
Pararhodospirillum	0.723674	0.563703	NA		Pararhodospirillum	0.723674	0.723674	NA
Parasporobacterium	0.10021	0.0435966	NA		Parasporobacterium	0.10021	0.0871933	NA
Parasutterella	0.814337	0.58208	1		Parasutterella	1	1	1
Pectinatus	0.723674	0.563703	NA		Pectinatus	0.723674	0.723674	NA
Pectobacterium	0.411314	0.270289	NA		Pectobacterium	0.411314	0.411314	NA
Peptococcus	0.805733	0.270289	0.414216		Peptococcus	0.805733	0.621324	0.621324
Phascolarctobacterium	0.805733	0.558452	1		Phascolarctobacterium	1	1	1
Photorhabdus	0.218819	0.11867	NA		Photorhabdus	0.218819	0.218819	NA
Porphyromonas	0.411314	0.270289	NA		Porphyromonas	0.411314	0.411314	NA
Prevotella	1	0.0571429	0.8		Prevotella	1	0.171429	1
Propionibacterium	NA	0.386476	0.683091		Propionibacterium	NA	0.683091	0.683091
Proteus	0.583882	0.825498	0.746886		Proteus	0.825498	0.825498	0.825498
Pseudobutyrivibrio	0.723674	0.563703	NA		Pseudobutyrivibrio	0.723674	0.723674	NA
Pseudocitrobacter	0.411314	0.270289	NA		Pseudocitrobacter	0.411314	0.411314	NA
Pseudoflavonifractor	0.133333	0.59256	0.767097		Pseudoflavonifractor	0.4	0.767097	0.767097
Pseudomonas	0.0552343	0.386476	0.767097		Pseudomonas	0.165703	0.579714	0.767097
Ralstonia	0.723674	0.563703	NA		Ralstonia	0.723674	0.723674	NA
Raoultella	NA	0.386476	0.683091		Raoultella	NA	0.683091	0.683091
Rhodospirillum	0.723674	0.563703	NA		Rhodospirillum	0.723674	0.723674	NA
Robinsoniella	0.10021	0.0435966	NA		Robinsoniella	0.10021	0.0871933	NA
Romboutsia	0.10021	0.0435966	NA		Romboutsia	0.10021	0.0871933	NA
Roseburia	0.133333	0.0571429	0.4		Roseburia	0.2	0.171429	0.4
Roseomonas	0.723674	0.563703	NA		Roseomonas	0.723674	0.723674	NA
Rothia	0.805733	0.359012	1		Rothia	1	1	1
Ruminiclostridium	0.133333	0.049746	0.374259		Ruminiclostridium	0.2	0.149238	0.374259
Ruminococcus	0.133333	1	0.8		Ruminococcus	0.4	1	1
Ruthenibacterium	0.10021	0.0435966	NA		Ruthenibacterium	0.10021	0.0871933	NA
Saccharofermentans	0.411314	0.270289	NA		Saccharofermentans	0.411314	0.411314	NA
Salmonella	0.411314	0.270289	NA		Salmonella	0.411314	0.411314	NA
Schlegelella	0.723674	0.563703	NA		Schlegelella	0.723674	0.723674	NA
Selenomonas	0.723674	0.563703	NA		Selenomonas	0.723674	0.723674	NA
Sellimonas	0.723674	0.563703	NA		Sellimonas	0.723674	0.723674	NA
Senegalimassilia	1	0.825498	1		Senegalimassilia	1	1	1
Serratia	0.723674	0.563703	NA		Serratia	0.723674	0.723674	NA
Shigella	0.723674	0.563703	NA		Shigella	0.723674	0.723674	NA
Shuttleworthia	0.723674	0.563703	NA		Shuttleworthia	0.723674	0.723674	NA
Slackia	0.288844	NA	0.414216		Slackia	0.414216	NA	0.414216
Sphingobacterium	0.218819	0.11867	NA		Sphingobacterium	0.218819	0.218819	NA
Sporanaerobacter	0.723674	0.563703	NA		Sporanaerobacter	0.723674	0.723674	NA
Sporobacter	0.10021	0.0435966	NA		Sporobacter	0.10021	0.0871933	NA
Staphylococcus	0.411314	1	0.683091		Staphylococcus	1	1	1
Stenotrophomonas	0.723674	0.563703	NA		Stenotrophomonas	0.723674	0.723674	NA
Streptococcus	0.533333	0.857143	0.4		Streptococcus	0.8	0.857143	0.8
Subdoligranulum	1	0.845356	1		Subdoligranulum	1	1	1
Succinatimonas	0.723674	0.563703	NA		Succinatimonas	0.723674	0.723674	NA
Succiniclasticum	0.288844	0.386476	0.746886		Succiniclasticum	0.579714	0.579714	0.746886
Succinivibrio	0.0552343	NA	0.106583		Succinivibrio	0.106583	NA	0.106583
Sutterella	0.8	0.475533	0.8		Sutterella	0.8	0.8	0.8
Synergistes	0.288844	NA	0.414216		Synergistes	0.414216	NA	0.414216
Syntrophococcus	0.218819	0.11867	NA		Syntrophococcus	0.218819	0.218819	NA
Tannerella	0.411314	0.270289	NA		Tannerella	0.411314	0.411314	NA
Terrahaemophilus	0.411314	0.270289	NA		Terrahaemophilus	0.411314	0.411314	NA
Terrisporobacter	0.347558	0.11867	0.414216		Terrisporobacter	0.414216	0.356011	0.414216
Thermanaerovibrio	0.723674	0.563703	NA		Thermanaerovibrio	0.723674	0.723674	NA
Thermotalea	0.218819	0.11867	NA		Thermotalea	0.218819	0.218819	NA
Thiomonas	0.723674	0.563703	NA		Thiomonas	0.723674	0.723674	NA
Tindallia	0.723674	0.563703	NA		Tindallia	0.723674	0.723674	NA
Turicibacter	1	0.19909	0.746886		Turicibacter	1	0.59727	1
Tyzzerella	0.133333	0.0435966	0.106583		Tyzzerella	0.133333	0.13079	0.133333
unclassified Actinobacteria	0.133333	1	0.8		unclassified Actinobacteria	0.4	1	1
unclassified Actinobacteridae	0.0552343	0.0319112	0.8		unclassified Actinobacteridae	0.0828514	0.0828514	0.8
unclassified Actinomycetaceae	0.288844	NA	0.414216		unclassified Actinomycetaceae	0.414216	NA	0.414216
unclassified Actinomycetales	0.288844	NA	0.414216		unclassified Actinomycetales	0.414216	NA	0.414216
unclassified Aeromonadales	0.0552343	NA	0.106583		unclassified Aeromonadales	0.106583	NA	0.106583
unclassified Alcaligenaceae	0.0552343	NA	0.106583		unclassified Alcaligenaceae	0.106583	NA	0.106583
unclassified Alphaproteobacteria	0.347558	0.19909	0.746886		unclassified Alphaproteobacteria	0.521337	0.521337	0.746886
unclassified Alteromonadales	NA	0.386476	0.683091		unclassified Alteromonadales	NA	0.683091	0.683091
unclassified Anaeroplasmataceae	0.288844	NA	0.414216		unclassified Anaeroplasmataceae	0.414216	NA	0.414216
unclassified Bacillales	0.723674	0.825498	0.683091		unclassified Bacillales	0.825498	0.825498	0.825498
unclassified Bacilli	0.0552343	0.0319112	0.4		unclassified Bacilli	0.0828514	0.0828514	0.4
unclassified Bacteroidaceae	0.0552343	0.0319112	1		unclassified Bacteroidaceae	0.0828514	0.0828514	1
unclassified Bacteroidales	0.133333	0.228571	0.2		unclassified Bacteroidales	0.228571	0.228571	0.228571
unclassified Bacteroidia	0.0552343	0.0319112	1		unclassified Bacteroidia	0.0828514	0.0828514	1
unclassified Barnesiellaceae	0.0552343	NA	0.106583		unclassified Barnesiellaceae	0.106583	NA	0.106583
unclassified Betaproteobacteria	0.48112	0.211798	1		unclassified Betaproteobacteria	0.72168	0.635395	1
unclassified Bifidobacteriaceae	0.0552343	0.122745	0.8		unclassified Bifidobacteriaceae	0.165703	0.184117	0.8
unclassified Bifidobacteriales	0.0552343	0.0319112	0.8		unclassified Bifidobacteriales	0.0828514	0.0828514	0.8
unclassified Brachyspiraceae	0.288844	NA	0.414216		unclassified Brachyspiraceae	0.414216	NA	0.414216
unclassified Burkholderiales	1	0.359012	0.553617		unclassified Burkholderiales	1	0.830425	0.830425
unclassified Campylobacteraceae	0.288844	NA	0.414216		unclassified Campylobacteraceae	0.414216	NA	0.414216
unclassified Campylobacterales	0.0552343	NA	0.106583		unclassified Campylobacterales	0.106583	NA	0.106583
unclassified Cerasicoccaceae	0.288844	NA	0.414216		unclassified Cerasicoccaceae	0.414216	NA	0.414216
unclassified Cerasicoccales	0.288844	0.386476	0.746886		unclassified Cerasicoccales	0.579714	0.579714	0.746886
unclassified Christensenellaceae	0.10021	0.854445	0.4		unclassified Christensenellaceae	0.300629	0.854445	0.6
unclassified Clostridia	0.133333	0.0571429	1		unclassified Clostridia	0.2	0.171429	1
unclassified Clostridiaceae	0.133333	0.114286	0.4		unclassified Clostridiaceae	0.2	0.2	0.4
unclassified Clostridiales	0.133333	0.0571429	0.2		unclassified Clostridiales	0.2	0.171429	0.2
unclassified Clostridiales Family XIII. Incertae Sedis	0.10021	0.0435966	NA		unclassified Clostridiales Family XIII. Incertae Sedis	0.10021	0.0871933	NA
unclassified Coriobacteriaceae	0.0851524	0.241887	0.4		unclassified Coriobacteriaceae	0.255457	0.36283	0.4
unclassified Coriobacteriales	0.0552343	0.386476	0.767097		unclassified Coriobacteriales	0.165703	0.579714	0.767097
unclassified Coriobacteridae	0.0552343	0.122745	0.8		unclassified Coriobacteridae	0.165703	0.184117	0.8
unclassified Coriobacteriia	0.0552343	0.386476	0.767097		unclassified Coriobacteriia	0.165703	0.579714	0.767097
unclassified Cyanobacteria	0.805733	0.270289	0.414216		unclassified Cyanobacteria	0.805733	0.621324	0.621324
unclassified Dehalobacteriaceae	0.288844	NA	0.414216		unclassified Dehalobacteriaceae	0.414216	NA	0.414216
unclassified Deltaproteobacteria	1	1	1		unclassified Deltaproteobacteria	1	1	1
unclassified Desulfomicrobiaceae	0.723674	0.563703	NA		unclassified Desulfomicrobiaceae	0.723674	0.723674	NA
unclassified Desulfovibrionaceae	0.0552343	0.122745	1		unclassified Desulfovibrionaceae	0.165703	0.184117	1
unclassified Desulfovibrionales	NA	0.122745	0.332922		unclassified Desulfovibrionales	NA	0.245489	0.332922
unclassified Enterobacteriaceae	0.288844	0.122745	1		unclassified Enterobacteriaceae	0.433267	0.368234	1
unclassified Enterobacteriales	0.288844	0.122745	1		unclassified Enterobacteriales	0.433267	0.368234	1
unclassified Epsilonproteobacteria	0.288844	NA	0.414216		unclassified Epsilonproteobacteria	0.414216	NA	0.414216
unclassified Erysipelotrichaceae	0.133333	0.0571429	0.2		unclassified Erysipelotrichaceae	0.2	0.171429	0.2
unclassified Erysipelotrichales	0.0851524	0.0435966	0.2		unclassified Erysipelotrichales	0.127729	0.127729	0.2
unclassified Erysipelotrichi	0.0552343	NA	0.106583		unclassified Erysipelotrichi	0.106583	NA	0.106583
unclassified Erysipelotrichia	0.723674	1	0.683091		unclassified Erysipelotrichia	1	1	1
unclassified Eubacteriaceae	0.133333	0.0571429	0.8		unclassified Eubacteriaceae	0.2	0.171429	0.8
unclassified Gammaproteobacteria	0.0552343	0.122745	0.8		unclassified Gammaproteobacteria	0.165703	0.184117	0.8
unclassified Kopriimonadaceae	0.288844	0.386476	0.746886		unclassified Kopriimonadaceae	0.579714	0.579714	0.746886
unclassified Kopriimonadales	0.288844	0.386476	1		unclassified Kopriimonadales	0.579714	0.579714	1
unclassified Lachnospiraceae	0.133333	0.114286	1		unclassified Lachnospiraceae	0.2	0.2	1
unclassified Lactobacillaceae	0.0552343	0.0319112	0.8		unclassified Lactobacillaceae	0.0828514	0.0828514	0.8
unclassified Lactobacillales	0.0552343	0.122745	0.8		unclassified Lactobacillales	0.165703	0.184117	0.8
unclassified mitochondria	NA	0.386476	0.683091		unclassified mitochondria	NA	0.683091	0.683091
unclassified Mogibacteriaceae	0.0552343	0.386476	0.767097		unclassified Mogibacteriaceae	0.165703	0.579714	0.767097
unclassified Mollicutes	0.805733	0.270289	0.414216		unclassified Mollicutes	0.805733	0.621324	0.621324
unclassified Negativicutes	0.288844	0.122745	1		unclassified Negativicutes	0.433267	0.368234	1
unclassified Oceanospirillales	NA	0.386476	0.683091		unclassified Oceanospirillales	NA	0.683091	0.683091
unclassified Odoribacteraceae	0.288844	NA	0.414216		unclassified Odoribacteraceae	0.414216	NA	0.414216
unclassified Oscillospiraceae	0.0552343	0.386476	0.374259		unclassified Oscillospiraceae	0.165703	0.386476	0.386476
unclassified Oxalobacteraceae	0.288844	NA	0.414216		unclassified Oxalobacteraceae	0.414216	NA	0.414216
unclassified Paraprevotellaceae	NA	0.386476	0.683091		unclassified Paraprevotellaceae	NA	0.683091	0.683091
unclassified Pasteurellaceae	0.48112	0.270289	0.106583		unclassified Pasteurellaceae	0.48112	0.405434	0.31975
unclassified Pasteurellales	NA	0.386476	0.683091		unclassified Pasteurellales	NA	0.683091	0.683091
unclassified Peptococcaceae	0.0552343	NA	0.106583		unclassified Peptococcaceae	0.106583	NA	0.106583
unclassified Peptostreptococcaceae	0.805733	0.845356	1		unclassified Peptostreptococcaceae	1	1	1
unclassified Phycisphaerales	NA	0.386476	0.683091		unclassified Phycisphaerales	NA	0.683091	0.683091
unclassified Porphyromonadaceae	0.133333	0.475533	0.2		unclassified Porphyromonadaceae	0.3	0.475533	0.3
unclassified Prevotellaceae	0.0552343	0.386476	0.374259		unclassified Prevotellaceae	0.165703	0.386476	0.386476
unclassified Propionibacteriaceae	0.288844	0.386476	0.746886		unclassified Propionibacteriaceae	0.579714	0.579714	0.746886
unclassified Proteobacteria	NA	0.386476	0.683091		unclassified Proteobacteria	NA	0.683091	0.683091
unclassified Pseudomonadaceae	0.288844	NA	0.414216		unclassified Pseudomonadaceae	0.414216	NA	0.414216
unclassified Pseudomonadales	0.288844	0.122745	0.553617		unclassified Pseudomonadales	0.433267	0.368234	0.553617
unclassified Rikenellaceae	0.0552343	0.122745	0.8		unclassified Rikenellaceae	0.165703	0.184117	0.8
unclassified Ruminococcaceae	0.133333	0.0571429	0.8		unclassified Ruminococcaceae	0.2	0.171429	0.8
unclassified Selenomonadales	0.0552343	0.386476	0.374259		unclassified Selenomonadales	0.165703	0.386476	0.386476
unclassified Shewanellaceae	NA	0.386476	0.683091		unclassified Shewanellaceae	NA	0.683091	0.683091
unclassified Sphingomonadales	0.583882	0.563703	0.414216		unclassified Sphingomonadales	0.583882	0.583882	0.583882
unclassified Spirochaetales	0.583882	0.563703	0.414216		unclassified Spirochaetales	0.583882	0.583882	0.583882
unclassified Spirochaetia	0.723674	0.563703	NA		unclassified Spirochaetia	0.723674	0.723674	NA
unclassified Staphylococcaceae	NA	0.386476	0.683091		unclassified Staphylococcaceae	NA	0.683091	0.683091
unclassified Streptococcaceae	0.583882	0.241887	0.553617		unclassified Streptococcaceae	0.583882	0.583882	0.583882
unclassified Succinivibrionaceae	0.0552343	NA	0.106583		unclassified Succinivibrionaceae	0.106583	NA	0.106583
unclassified Sutterellaceae	0.288844	0.122745	0.553617		unclassified Sutterellaceae	0.433267	0.368234	0.553617
unclassified Synergistales	0.288844	0.386476	1		unclassified Synergistales	0.579714	0.579714	1
unclassified Synergistetes	0.411314	0.270289	NA		unclassified Synergistetes	0.411314	0.411314	NA
unclassified Synergistia	NA	0.386476	0.683091		unclassified Synergistia	NA	0.683091	0.683091
unclassified Tenericutes	0.288844	NA	0.414216		unclassified Tenericutes	0.414216	NA	0.414216
unclassified Tissierellia	0.723674	0.563703	NA		unclassified Tissierellia	0.723674	0.723674	NA
unclassified Turicibacterales	0.0552343	NA	0.106583		unclassified Turicibacterales	0.106583	NA	0.106583
unclassified Veillonellaceae	0.133333	0.721277	0.2		unclassified Veillonellaceae	0.3	0.721277	0.3
unclassified Verrucomicrobiae	0.288844	NA	0.414216		unclassified Verrucomicrobiae	0.414216	NA	0.414216
unclassified Verrucomicrobiales	0.288844	0.386476	1		unclassified Verrucomicrobiales	0.579714	0.579714	1
unclassified Victivallaceae	0.288844	NA	0.414216		unclassified Victivallaceae	0.414216	NA	0.414216
unclassified Victivallales	0.288844	NA	0.414216		unclassified Victivallales	0.414216	NA	0.414216
Vagococcus	0.723674	0.563703	NA		Vagococcus	0.723674	0.723674	NA
Vallitalea	0.10021	0.0435966	NA		Vallitalea	0.10021	0.0871933	NA
Veillonella	1	0.854445	1		Veillonella	1	1	1
Victivallis	1	0.11867	0.414216		Victivallis	1	0.356011	0.621324
Yokenella	0.723674	0.563703	NA		Yokenella	0.723674	0.723674	NA
Zhizhongheella	0.723674	0.563703	NA		Zhizhongheella	0.723674	0.723674	NA
